# Supplementary material for: 1-[3-(4-Fluoro­phen­yl)-5-phenyl-4,5-dihydro-1H-pyrazol-1-yl]ethanone
Source: Acta Crystallogr Sect E Struct Rep Online. 2012 Aug 4;68(Pt 9):o2634. doi: 10.1107/S1600536812033971 (PMC3435661; doi:10.1107/S1600536812033971)
Supplement: Supplementary file 1 [file e-68-o2634-sup1.cif]

##############################################################################
#                                                                            #
# This CIF contains the data in a paper accepted for publication in          #
# Acta Crystallographica Section E. It conforms to the requirements of       #
# Notes for Authors for Acta Crystallographica Section E, and has been       #
# peer reviewed under the auspices of the IUCr Commission on Journals.       #
#                                                                            #
# Full details of the Crystallographic Information File format               #
# are given in the paper "The Crystallographic Information File (CIF):       #
# a New Standard Archive File for Crystallography" by S. R. Hall, F. H.      #
# Allen and I. D. Brown [Acta Cryst. (1991), A47, 655-685].                  #
#                                                                            #
# The current version of the core CIF dictionary is obtainable from          #
# ftp://ftp.iucr.org/pub/cif_core.dic.                                       #
#                                                                            #
# Software is freely available for graphical display of the structure(s)     #
# in this CIF. For information consult the CIF software page                 #
# http://www.iucr.org/resources/cif/software.                                #
#                                                                            #
# This file may be used for bona fide research purposes within the           #
# scientific community so long as proper attribution is given to the journal # 
# article from which it was obtained.                                        #
#                                                                            #
##############################################################################
data_global
_audit_creation_method     'form.cif (version 2.0)'
_journal_data_validation_number     ?
_journal_date_recd_electronic     2012-07-27
_journal_date_accepted     2012-07-30
_journal_name_full     'Acta Crystallographica, Section E'
_journal_year     2012
_journal_volume     68
_journal_issue      9
_journal_page_first     o2634
_journal_page_last     o2634
_journal_paper_category     QO
_journal_paper_doi     10.1107/S1600536812033971
_journal_coeditor_code     IS5177
_publ_contact_author_name     'Prof. Fun, Hoong-Kun'
_publ_contact_author_address
;
      X-ray Crystallography Unit
      School of Physics
      Universiti Sains Malaysia
      11800 USM, Penang
      MALAYSIA
;
_publ_contact_author_email     'hkfun@usm.my'
_publ_contact_author_fax     '604 6579150'
_publ_contact_author_phone     '604 6533652'
_publ_section_title
;
1-[3-(4-Fluorophenyl)-5-phenyl-4,5-dihydro-1<i>H</i>-pyrazol-1-yl]ethanone
;
loop_
    _publ_author_name
    _publ_author_footnote
    _publ_author_address
    'Fun, Hoong-Kun'
;
Thomson Reuters ResearcherID: A-3561-2009.
;
;
X-ray Crystallography Unit
School of Physics
Universiti Sains Malaysia
11800 USM, Penang
Malaysia
;
    'Chin Wei Ooi' ?
;
X-ray Crystallography Unit
School of Physics
Universiti Sains Malaysia
11800 USM, Penang
Malaysia
;
    'M. Sapnakumari' ?
;
Department of Studies in Chemistry
Mangalore University
Mangalagangotri 574 199
India
;
    'B. Narayana' ?
;
Department of Studies in Chemistry
Mangalore University
Mangalagangotri 574 199
India
;
    'B. K. Sarojini' ?
;
Department of Chemistry
P. A. College of Engineering
Nadupadavu
Mangalore 574 153
India
;
data_I
_audit_creation_method     SHELXL-97
_chemical_name_systematic
;
1-[3-(4-Fluorophenyl)-5-phenyl-4,5-dihydro-1<i>H</i>-pyrazol-1-yl]ethanone
;
_chemical_name_common     ?
_chemical_formula_moiety     'C17 H15 F N2 O'
_chemical_formula_sum     'C17 H15 F N2 O'
_chemical_formula_iupac     'C17 H15 F N2 O'
_chemical_formula_weight     282.31
_chemical_melting_point     ?
_symmetry_cell_setting     orthorhombic
_symmetry_space_group_name_H-M     'P b c a'
_symmetry_space_group_name_Hall     '-P 2ac 2ab'
loop_
    _symmetry_equiv_pos_as_xyz
    'x, y, z'
    '-x+1/2, -y, z+1/2'
    '-x, y+1/2, -z+1/2'
    'x+1/2, -y+1/2, -z'
    '-x, -y, -z'
    'x-1/2, y, -z-1/2'
    'x, -y-1/2, z-1/2'
    '-x-1/2, y-1/2, z'
_cell_length_a     13.0973(6)
_cell_length_b     8.6104(4)
_cell_length_c     24.5948(12)
_cell_angle_alpha     90.00
_cell_angle_beta     90.00
_cell_angle_gamma     90.00
_cell_volume     2773.6(2)
_cell_formula_units_Z     8
_cell_measurement_reflns_used     8833
_cell_measurement_theta_min     2.95
_cell_measurement_theta_max     30.05
_cell_measurement_temperature     100.0(10)
_exptl_crystal_description     'plate'
_exptl_crystal_colour     'colourless'
_exptl_crystal_size_max     0.34
_exptl_crystal_size_mid     0.33
_exptl_crystal_size_min     0.09
_exptl_crystal_density_diffrn     1.352
_exptl_crystal_density_meas     ?
_exptl_crystal_density_method     'not measured'
_exptl_crystal_F_000     1184
_exptl_absorpt_coefficient_mu     0.095
_exptl_absorpt_correction_type     multi-scan
_exptl_absorpt_process_details     '(<i>SADABS</i>; Bruker, 2009)'
_exptl_absorpt_correction_T_min     0.9690
_exptl_absorpt_correction_T_max     0.9913
_exptl_special_details
;
The crystal was placed in the cold stream of an Oxford Cryosystems Cobra
open-flow nitrogen cryostat (Cosier & Glazer, 1986) operating at 100.0 (1) K.
;
_diffrn_ambient_temperature     100.0(10)
_diffrn_radiation_type     MoK\a
_diffrn_radiation_wavelength     0.71073
_diffrn_radiation_source     'fine-focus sealed tube'
_diffrn_radiation_monochromator     graphite
_diffrn_measurement_device_type     'Bruker APEX DUO CCD area-detector'
_diffrn_measurement_method     '\f and \w scans'
_diffrn_detector_area_resol_mean     ?
_diffrn_reflns_number     25040
_diffrn_reflns_av_R_equivalents     0.0287
_diffrn_reflns_av_sigmaI/netI     0.0194
_diffrn_reflns_theta_min     1.66
_diffrn_reflns_theta_max     30.13
_diffrn_reflns_theta_full     30.13
_diffrn_measured_fraction_theta_max     0.994
_diffrn_measured_fraction_theta_full     0.994
_diffrn_reflns_limit_h_min     -14
_diffrn_reflns_limit_h_max     18
_diffrn_reflns_limit_k_min     -9
_diffrn_reflns_limit_k_max     12
_diffrn_reflns_limit_l_min     -34
_diffrn_reflns_limit_l_max     34
_diffrn_standards_number     0
_diffrn_standards_interval_count     .
_diffrn_standards_interval_time     .
_diffrn_standards_decay_%     ?
_refine_special_details
;
Refinement of <i>F</i>^2^ against ALL reflections. The weighted <i>R</i>-factor
<i>wR</i> and goodness of fit <i>S</i> are based on <i>F</i>^2^, conventional
<i>R</i>-factors <i>R</i> are based on <i>F</i>, with <i>F</i> set to zero for
negative <i>F</i>^2^. The threshold expression of <i>F</i>^2^ >
\s(<i>F</i>^2^) is used only for calculating <i>R</i>-factors(gt) <i>etc</i>.
and is not relevant to the choice of reflections for refinement.
<i>R</i>-factors based on <i>F</i>^2^ are statistically about twice as large
as those based on <i>F</i>, and <i>R</i>- factors based on ALL data will be
even larger.
;
_reflns_number_total     4069
_reflns_number_gt     3442
_reflns_threshold_expression     I>2\s(I)
_refine_ls_structure_factor_coef     Fsqd
_refine_ls_matrix_type     full
_refine_ls_R_factor_all     0.0478
_refine_ls_R_factor_gt     0.0392
_refine_ls_wR_factor_gt     0.1048
_refine_ls_wR_factor_ref     0.1125
_refine_ls_goodness_of_fit_ref     1.034
_refine_ls_restrained_S_all     1.034
_refine_ls_number_reflns     4069
_refine_ls_number_parameters     191
_refine_ls_number_restraints     0
_refine_ls_hydrogen_treatment     constr
_refine_ls_weighting_scheme     calc
_refine_ls_weighting_details
         'calc w=1/[\s^2^(Fo^2^)+(0.0593P)^2^+0.9304P] where P=(Fo^2^+2Fc^2^)/3'
_atom_sites_solution_hydrogens     geom
_atom_sites_solution_primary     direct
_atom_sites_solution_secondary     difmap
_refine_ls_shift/su_max     0.001
_refine_ls_shift/su_mean     0.000
_refine_diff_density_max     0.378
_refine_diff_density_min     -0.239
_refine_ls_extinction_method     none
_refine_ls_extinction_coef     ?
loop_
    _atom_type_symbol
    _atom_type_description
    _atom_type_scat_dispersion_real
    _atom_type_scat_dispersion_imag
    _atom_type_scat_source
    'C' 'C' 0.0033 0.0016
                         'International Tables Vol C Tables 4.2.6.8 and 6.1.1.4'
    'H' 'H' 0.0000 0.0000
                         'International Tables Vol C Tables 4.2.6.8 and 6.1.1.4'
    'N' 'N' 0.0061 0.0033
                         'International Tables Vol C Tables 4.2.6.8 and 6.1.1.4'
    'O' 'O' 0.0106 0.0060
                         'International Tables Vol C Tables 4.2.6.8 and 6.1.1.4'
    'F' 'F' 0.0171 0.0103
                         'International Tables Vol C Tables 4.2.6.8 and 6.1.1.4'
_computing_data_collection     'APEX2 (Bruker, 2009)'
_computing_cell_refinement     'SAINT (Bruker, 2009)'
_computing_data_reduction     'SAINT (Bruker, 2009)'
_computing_structure_solution     'SHELXTL (Sheldrick, 2008)'
_computing_structure_refinement     'SHELXTL (Sheldrick, 2008)'
_computing_molecular_graphics     'SHELXTL (Sheldrick, 2008)'
_computing_publication_material
;
SHELXTL (Sheldrick, 2008) and PLATON (Spek, 2009)
;
loop_
    _atom_site_type_symbol
    _atom_site_label
    _atom_site_fract_x
    _atom_site_fract_y
    _atom_site_fract_z
    _atom_site_U_iso_or_equiv
    _atom_site_adp_type
    _atom_site_calc_flag
    _atom_site_refinement_flags
    _atom_site_occupancy
    _atom_site_symmetry_multiplicity
    _atom_site_disorder_assembly
    _atom_site_disorder_group
    F F1 0.82344(6) -0.34824(9) 0.79260(3) 0.03354(18) Uani d . 1 1 . .
    O O1 0.34443(6) 0.10960(9) 0.53136(3) 0.02267(17) Uani d . 1 1 . .
    N N1 0.49592(6) -0.01792(10) 0.64081(4) 0.01708(17) Uani d . 1 1 . .
    N N2 0.46304(6) 0.06398(10) 0.59506(3) 0.01737(17) Uani d . 1 1 . .
    C C1 0.76046(8) -0.09765(12) 0.67970(4) 0.0202(2) Uani d . 1 1 . .
    H H1A 0.7939 -0.0381 0.6525 0.024 Uiso calc R 1 1 . .
    C C2 0.81782(8) -0.18030(13) 0.71746(5) 0.0246(2) Uani d . 1 1 . .
    H H2A 0.8903 -0.1776 0.7165 0.029 Uiso calc R 1 1 . .
    C C3 0.76748(9) -0.26591(13) 0.75618(4) 0.0242(2) Uani d . 1 1 . .
    C C4 0.66219(9) -0.27418(13) 0.75934(4) 0.0248(2) Uani d . 1 1 . .
    H H4A 0.6297 -0.3347 0.7866 0.030 Uiso calc R 1 1 . .
    C C5 0.60547(8) -0.19140(13) 0.72153(4) 0.0223(2) Uani d . 1 1 . .
    H H5A 0.5330 -0.1956 0.7228 0.027 Uiso calc R 1 1 . .
    C C6 0.65372(8) -0.10171(11) 0.68153(4) 0.01726(19) Uani d . 1 1 . .
    C C7 0.59451(7) -0.01827(11) 0.64033(4) 0.01611(18) Uani d . 1 1 . .
    C C8 0.64134(7) 0.06184(12) 0.59202(4) 0.01745(19) Uani d . 1 1 . .
    H H8A 0.6751 -0.0134 0.5675 0.021 Uiso calc R 1 1 . .
    H H8B 0.6916 0.1413 0.6035 0.021 Uiso calc R 1 1 . .
    C C9 0.54760(7) 0.13688(11) 0.56463(4) 0.01575(18) Uani d . 1 1 . .
    H H9A 0.5444 0.1043 0.5256 0.019 Uiso calc R 1 1 . .
    C C10 0.54856(7) 0.31268(11) 0.56813(4) 0.01515(18) Uani d . 1 1 . .
    C C11 0.49159(7) 0.39548(12) 0.60596(4) 0.0186(2) Uani d . 1 1 . .
    H H11A 0.4487 0.3420 0.6308 0.022 Uiso calc R 1 1 . .
    C C12 0.49747(8) 0.55759(13) 0.60740(4) 0.0222(2) Uani d . 1 1 . .
    H H12A 0.4590 0.6142 0.6335 0.027 Uiso calc R 1 1 . .
    C C13 0.55944(8) 0.63580(12) 0.57079(4) 0.0220(2) Uani d . 1 1 . .
    H H13A 0.5622 0.7460 0.5713 0.026 Uiso calc R 1 1 . .
    C C14 0.61750(8) 0.55344(12) 0.53337(4) 0.0197(2) Uani d . 1 1 . .
    H H14A 0.6605 0.6071 0.5086 0.024 Uiso calc R 1 1 . .
    C C15 0.61256(7) 0.39232(12) 0.53229(4) 0.01723(19) Uani d . 1 1 . .
    H H15A 0.6530 0.3359 0.5070 0.021 Uiso calc R 1 1 . .
    C C16 0.36726(7) 0.04583(12) 0.57425(4) 0.01743(19) Uani d . 1 1 . .
    C C17 0.29434(8) -0.05575(13) 0.60548(5) 0.0233(2) Uani d . 1 1 . .
    H H17A 0.2245 -0.0367 0.5928 0.035 Uiso calc R 1 1 . .
    H H17B 0.2991 -0.0315 0.6443 0.035 Uiso calc R 1 1 . .
    H H17C 0.3120 -0.1651 0.5996 0.035 Uiso calc R 1 1 . .
loop_
    _atom_site_aniso_label
    _atom_site_aniso_U_11
    _atom_site_aniso_U_22
    _atom_site_aniso_U_33
    _atom_site_aniso_U_12
    _atom_site_aniso_U_13
    _atom_site_aniso_U_23
    F1 0.0370(4) 0.0359(4) 0.0277(4) 0.0095(3) -0.0118(3) 0.0057(3)
    O1 0.0190(4) 0.0253(4) 0.0237(4) -0.0001(3) -0.0042(3) 0.0026(3)
    N1 0.0155(4) 0.0176(4) 0.0182(4) 0.0005(3) -0.0008(3) 0.0014(3)
    N2 0.0127(4) 0.0187(4) 0.0207(4) -0.0015(3) -0.0006(3) 0.0044(3)
    C1 0.0177(5) 0.0205(5) 0.0225(5) 0.0007(4) -0.0028(4) -0.0006(4)
    C2 0.0196(5) 0.0268(5) 0.0273(5) 0.0032(4) -0.0067(4) -0.0010(4)
    C3 0.0298(6) 0.0226(5) 0.0202(5) 0.0072(4) -0.0084(4) -0.0021(4)
    C4 0.0293(6) 0.0262(5) 0.0190(5) 0.0050(4) 0.0012(4) 0.0022(4)
    C5 0.0196(5) 0.0262(5) 0.0210(5) 0.0035(4) 0.0018(4) 0.0021(4)
    C6 0.0165(4) 0.0177(4) 0.0176(4) 0.0024(3) -0.0012(3) -0.0024(3)
    C7 0.0149(4) 0.0153(4) 0.0180(4) 0.0007(3) 0.0005(3) -0.0019(3)
    C8 0.0126(4) 0.0180(4) 0.0218(5) 0.0006(3) 0.0009(3) 0.0015(3)
    C9 0.0122(4) 0.0166(4) 0.0184(4) -0.0010(3) 0.0008(3) 0.0009(3)
    C10 0.0123(4) 0.0170(4) 0.0161(4) 0.0002(3) -0.0023(3) 0.0004(3)
    C11 0.0153(4) 0.0215(5) 0.0189(4) 0.0009(3) 0.0008(3) 0.0000(4)
    C12 0.0203(5) 0.0223(5) 0.0241(5) 0.0034(4) -0.0008(4) -0.0055(4)
    C13 0.0219(5) 0.0166(4) 0.0275(5) -0.0005(4) -0.0054(4) -0.0019(4)
    C14 0.0160(4) 0.0203(5) 0.0230(5) -0.0035(4) -0.0028(4) 0.0029(4)
    C15 0.0144(4) 0.0196(5) 0.0177(4) -0.0002(3) -0.0003(3) -0.0002(3)
    C16 0.0137(4) 0.0168(4) 0.0218(4) 0.0000(3) -0.0003(3) -0.0020(3)
    C17 0.0149(4) 0.0279(5) 0.0271(5) -0.0053(4) 0.0001(4) 0.0016(4)
_geom_special_details
;
All e.s.d.'s (except the e.s.d. in the dihedral angle between two l.s. planes)
are estimated using the full covariance matrix. The cell e.s.d.'s are taken
into account individually in the estimation of e.s.d.'s in distances, angles
and torsion angles; correlations between e.s.d.'s in cell parameters are only
used when they are defined by crystal symmetry. An approximate (isotropic)
treatment of cell e.s.d.'s is used for estimating e.s.d.'s involving l.s.
planes.
;
loop_
    _geom_bond_atom_site_label_1
    _geom_bond_atom_site_label_2
    _geom_bond_site_symmetry_2
    _geom_bond_distance
    _geom_bond_publ_flag
    F1 C3 . 1.3572(12) ?
    O1 C16 . 1.2261(13) ?
    N1 C7 . 1.2914(13) ?
    N1 N2 . 1.3959(11) ?
    N2 C16 . 1.3639(12) ?
    N2 C9 . 1.4767(12) ?
    C1 C2 . 1.3903(14) ?
    C1 C6 . 1.3991(14) ?
    C1 H1A . 0.9500 ?
    C2 C3 . 1.3729(16) ?
    C2 H2A . 0.9500 ?
    C3 C4 . 1.3831(16) ?
    C4 C5 . 1.3875(15) ?
    C4 H4A . 0.9500 ?
    C5 C6 . 1.4012(14) ?
    C5 H5A . 0.9500 ?
    C6 C7 . 1.4644(13) ?
    C7 C8 . 1.5045(14) ?
    C8 C9 . 1.5422(13) ?
    C8 H8A . 0.9900 ?
    C8 H8B . 0.9900 ?
    C9 C10 . 1.5162(13) ?
    C9 H9A . 1.0000 ?
    C10 C11 . 1.3896(13) ?
    C10 C15 . 1.3963(13) ?
    C11 C12 . 1.3984(15) ?
    C11 H11A . 0.9500 ?
    C12 C13 . 1.3866(15) ?
    C12 H12A . 0.9500 ?
    C13 C14 . 1.3886(15) ?
    C13 H13A . 0.9500 ?
    C14 C15 . 1.3891(14) ?
    C14 H14A . 0.9500 ?
    C15 H15A . 0.9500 ?
    C16 C17 . 1.5058(14) ?
    C17 H17A . 0.9800 ?
    C17 H17B . 0.9800 ?
    C17 H17C . 0.9800 ?
loop_
    _geom_angle_atom_site_label_1
    _geom_angle_atom_site_label_2
    _geom_angle_atom_site_label_3
    _geom_angle_site_symmetry_1
    _geom_angle_site_symmetry_3
    _geom_angle
    _geom_angle_publ_flag
    C7 N1 N2 . . 107.59(8) ?
    C16 N2 N1 . . 121.90(8) ?
    C16 N2 C9 . . 123.25(8) ?
    N1 N2 C9 . . 113.07(8) ?
    C2 C1 C6 . . 120.37(10) ?
    C2 C1 H1A . . 119.8 ?
    C6 C1 H1A . . 119.8 ?
    C3 C2 C1 . . 118.60(10) ?
    C3 C2 H2A . . 120.7 ?
    C1 C2 H2A . . 120.7 ?
    F1 C3 C2 . . 118.61(10) ?
    F1 C3 C4 . . 118.32(10) ?
    C2 C3 C4 . . 123.06(10) ?
    C3 C4 C5 . . 118.02(10) ?
    C3 C4 H4A . . 121.0 ?
    C5 C4 H4A . . 121.0 ?
    C4 C5 C6 . . 120.81(10) ?
    C4 C5 H5A . . 119.6 ?
    C6 C5 H5A . . 119.6 ?
    C1 C6 C5 . . 119.14(9) ?
    C1 C6 C7 . . 119.65(9) ?
    C5 C6 C7 . . 121.15(9) ?
    N1 C7 C6 . . 121.63(9) ?
    N1 C7 C8 . . 114.44(9) ?
    C6 C7 C8 . . 123.74(9) ?
    C7 C8 C9 . . 102.27(8) ?
    C7 C8 H8A . . 111.3 ?
    C9 C8 H8A . . 111.3 ?
    C7 C8 H8B . . 111.3 ?
    C9 C8 H8B . . 111.3 ?
    H8A C8 H8B . . 109.2 ?
    N2 C9 C10 . . 113.69(8) ?
    N2 C9 C8 . . 101.40(7) ?
    C10 C9 C8 . . 112.76(8) ?
    N2 C9 H9A . . 109.6 ?
    C10 C9 H9A . . 109.6 ?
    C8 C9 H9A . . 109.6 ?
    C11 C10 C15 . . 119.55(9) ?
    C11 C10 C9 . . 123.07(9) ?
    C15 C10 C9 . . 117.35(8) ?
    C10 C11 C12 . . 119.96(9) ?
    C10 C11 H11A . . 120.0 ?
    C12 C11 H11A . . 120.0 ?
    C13 C12 C11 . . 120.04(10) ?
    C13 C12 H12A . . 120.0 ?
    C11 C12 H12A . . 120.0 ?
    C12 C13 C14 . . 120.19(10) ?
    C12 C13 H13A . . 119.9 ?
    C14 C13 H13A . . 119.9 ?
    C13 C14 C15 . . 119.82(10) ?
    C13 C14 H14A . . 120.1 ?
    C15 C14 H14A . . 120.1 ?
    C14 C15 C10 . . 120.42(9) ?
    C14 C15 H15A . . 119.8 ?
    C10 C15 H15A . . 119.8 ?
    O1 C16 N2 . . 119.73(9) ?
    O1 C16 C17 . . 122.97(9) ?
    N2 C16 C17 . . 117.29(9) ?
    C16 C17 H17A . . 109.5 ?
    C16 C17 H17B . . 109.5 ?
    H17A C17 H17B . . 109.5 ?
    C16 C17 H17C . . 109.5 ?
    H17A C17 H17C . . 109.5 ?
    H17B C17 H17C . . 109.5 ?
loop_
    _geom_torsion_atom_site_label_1
    _geom_torsion_atom_site_label_2
    _geom_torsion_atom_site_label_3
    _geom_torsion_atom_site_label_4
    _geom_torsion_site_symmetry_1
    _geom_torsion_site_symmetry_2
    _geom_torsion_site_symmetry_3
    _geom_torsion_site_symmetry_4
    _geom_torsion
    _geom_torsion_publ_flag
    C7 N1 N2 C16 . . . . 159.15(9) ?
    C7 N1 N2 C9 . . . . -6.08(11) ?
    C6 C1 C2 C3 . . . . 0.25(16) ?
    C1 C2 C3 F1 . . . . 179.15(9) ?
    C1 C2 C3 C4 . . . . 0.17(17) ?
    F1 C3 C4 C5 . . . . -179.15(10) ?
    C2 C3 C4 C5 . . . . -0.16(17) ?
    C3 C4 C5 C6 . . . . -0.26(16) ?
    C2 C1 C6 C5 . . . . -0.66(15) ?
    C2 C1 C6 C7 . . . . -177.92(9) ?
    C4 C5 C6 C1 . . . . 0.67(16) ?
    C4 C5 C6 C7 . . . . 177.89(10) ?
    N2 N1 C7 C6 . . . . -176.87(8) ?
    N2 N1 C7 C8 . . . . -1.65(11) ?
    C1 C6 C7 N1 . . . . -179.40(9) ?
    C5 C6 C7 N1 . . . . 3.40(15) ?
    C1 C6 C7 C8 . . . . 5.84(15) ?
    C5 C6 C7 C8 . . . . -171.37(9) ?
    N1 C7 C8 C9 . . . . 8.00(11) ?
    C6 C7 C8 C9 . . . . -176.89(9) ?
    C16 N2 C9 C10 . . . . 84.23(11) ?
    N1 N2 C9 C10 . . . . -110.76(9) ?
    C16 N2 C9 C8 . . . . -154.47(9) ?
    N1 N2 C9 C8 . . . . 10.53(10) ?
    C7 C8 C9 N2 . . . . -10.18(9) ?
    C7 C8 C9 C10 . . . . 111.76(9) ?
    N2 C9 C10 C11 . . . . 14.38(13) ?
    C8 C9 C10 C11 . . . . -100.34(10) ?
    N2 C9 C10 C15 . . . . -167.56(8) ?
    C8 C9 C10 C15 . . . . 77.72(11) ?
    C15 C10 C11 C12 . . . . 0.96(14) ?
    C9 C10 C11 C12 . . . . 178.98(9) ?
    C10 C11 C12 C13 . . . . 0.55(15) ?
    C11 C12 C13 C14 . . . . -1.38(16) ?
    C12 C13 C14 C15 . . . . 0.69(15) ?
    C13 C14 C15 C10 . . . . 0.84(15) ?
    C11 C10 C15 C14 . . . . -1.66(14) ?
    C9 C10 C15 C14 . . . . -179.79(9) ?
    N1 N2 C16 O1 . . . . -173.68(9) ?
    C9 N2 C16 O1 . . . . -9.96(15) ?
    N1 N2 C16 C17 . . . . 5.37(14) ?
    C9 N2 C16 C17 . . . . 169.09(9) ?
loop_
    _geom_hbond_atom_site_label_D
    _geom_hbond_atom_site_label_H
    _geom_hbond_atom_site_label_A
    _geom_hbond_site_symmetry_A
    _geom_hbond_distance_DH
    _geom_hbond_distance_HA
    _geom_hbond_distance_DA
    _geom_hbond_angle_DHA
    _geom_hbond_publ_flag
    C8 H8A O1 5_656 0.99 2.58 3.3797(13) 138 yes
    C1 H1A Cg2 7_645 0.95 2.85 3.6856(11) 148 yes
    C13 H13A Cg1 1_565 0.95 2.73 3.6370(11) 161 yes
_iucr_refine_instructions_details
;
TITL mo_bks94_0m in Pbca (100K)
CELL 0.71073  13.0973   8.6104  24.5948  90.000  90.000  90.000
ZERR    8.00   0.0006   0.0004   0.0012   0.000   0.000   0.000
LATT  1
SYMM 0.5-X, -Y, 0.5+Z
SYMM -X, 0.5+Y, 0.5-Z
SYMM 0.5+X, 0.5-Y, -Z
SFAC C H N O F
UNIT 136 120 16 8 8
TEMP -173.000
SIZE 0.093 0.333 0.335
L.S. 10
BOND $H
FMAP 2 2 60
OMIT 0 6 0
ACTA
CONF
PLAN 20
WGHT      0.0593      0.9304
FVAR       0.37382
F1    5    0.823443   -0.348238    0.792599    11.00000    0.03701    0.03588 =
         0.02772    0.00574   -0.01182    0.00953
O1    4    0.344427    0.109598    0.531364    11.00000    0.01900    0.02530 =
         0.02370    0.00261   -0.00415   -0.00008
N1    3    0.495917   -0.017918    0.640809    11.00000    0.01545    0.01758 =
         0.01821    0.00143   -0.00081    0.00049
N2    3    0.463041    0.063984    0.595064    11.00000    0.01275    0.01870 =
         0.02066    0.00436   -0.00057   -0.00154
C1    1    0.760462   -0.097647    0.679705    11.00000    0.01768    0.02055 =
         0.02252   -0.00059   -0.00275    0.00069
AFIX  43
H1A   2    0.793933   -0.038074    0.652515    11.00000   -1.20000
AFIX   0
C2    1    0.817821   -0.180300    0.717459    11.00000    0.01957    0.02683 =
         0.02726   -0.00102   -0.00672    0.00325
AFIX  43
H2A   2    0.890310   -0.177593    0.716484    11.00000   -1.20000
AFIX   0
C3    1    0.767484   -0.265913    0.756179    11.00000    0.02981    0.02264 =
         0.02023   -0.00209   -0.00836    0.00718
C4    1    0.662189   -0.274185    0.759342    11.00000    0.02933    0.02619 =
         0.01903    0.00218    0.00116    0.00500
AFIX  43
H4A   2    0.629674   -0.334742    0.786595    11.00000   -1.20000
AFIX   0
C5    1    0.605466   -0.191403    0.721526    11.00000    0.01962    0.02621 =
         0.02095    0.00209    0.00184    0.00352
AFIX  43
H5A   2    0.533021   -0.195580    0.722764    11.00000   -1.20000
AFIX   0
C6    1    0.653724   -0.101715    0.681531    11.00000    0.01651    0.01768 =
         0.01760   -0.00240   -0.00118    0.00236
C7    1    0.594510   -0.018266    0.640330    11.00000    0.01495    0.01535 =
         0.01804   -0.00189    0.00046    0.00065
C8    1    0.641338    0.061837    0.592022    11.00000    0.01257    0.01801 =
         0.02178    0.00153    0.00089    0.00063
AFIX  23
H8A   2    0.675096   -0.013441    0.567476    11.00000   -1.20000
H8B   2    0.691570    0.141306    0.603454    11.00000   -1.20000
AFIX   0
C9    1    0.547600    0.136878    0.564635    11.00000    0.01221    0.01658 =
         0.01844    0.00086    0.00079   -0.00102
AFIX  13
H9A   2    0.544367    0.104280    0.525648    11.00000   -1.20000
AFIX   0
C10   1    0.548559    0.312681    0.568128    11.00000    0.01235    0.01702 =
         0.01609    0.00040   -0.00232    0.00021
C11   1    0.491593    0.395476    0.605965    11.00000    0.01534    0.02148 =
         0.01886   -0.00002    0.00077    0.00095
AFIX  43
H11A  2    0.448677    0.341982    0.630844    11.00000   -1.20000
AFIX   0
C12   1    0.497474    0.557591    0.607400    11.00000    0.02025    0.02235 =
         0.02415   -0.00554   -0.00081    0.00343
AFIX  43
H12A  2    0.458994    0.614172    0.633471    11.00000   -1.20000
AFIX   0
C13   1    0.559438    0.635799    0.570793    11.00000    0.02185    0.01663 =
         0.02749   -0.00186   -0.00543   -0.00051
AFIX  43
H13A  2    0.562175    0.746042    0.571314    11.00000   -1.20000
AFIX   0
C14   1    0.617502    0.553436    0.533372    11.00000    0.01599    0.02026 =
         0.02298    0.00291   -0.00280   -0.00351
AFIX  43
H14A  2    0.660486    0.607133    0.508581    11.00000   -1.20000
AFIX   0
C15   1    0.612561    0.392316    0.532290    11.00000    0.01440    0.01959 =
         0.01771   -0.00021   -0.00035   -0.00017
AFIX  43
H15A  2    0.652982    0.335947    0.507007    11.00000   -1.20000
AFIX   0
C16   1    0.367265    0.045830    0.574246    11.00000    0.01371    0.01680 =
         0.02178   -0.00199   -0.00029    0.00000
C17   1    0.294338   -0.055754    0.605479    11.00000    0.01487    0.02786 =
         0.02713    0.00164    0.00011   -0.00528
AFIX 137
H17A  2    0.224487   -0.036749    0.592839    11.00000   -1.50000
H17B  2    0.299114   -0.031539    0.644329    11.00000   -1.50000
H17C  2    0.311953   -0.165087    0.599595    11.00000   -1.50000
HKLF 4
REM  mo_bks94_0m in Pbca (100K)
REM R1 =  0.0392 for   3442 Fo > 4sig(Fo)  and  0.0478 for all   4069 data
REM    191 parameters refined using      0 restraints
END
WGHT      0.0593      0.9304
REM Highest difference peak  0.378,  deepest hole -0.239,  1-sigma level  0.048
Q1    1   0.7822 -0.1457  0.7008  11.00000  0.05    0.38
Q2    1   0.5984  0.1015  0.5771  11.00000  0.05    0.37
Q3    1   0.6227 -0.0618  0.6605  11.00000  0.05    0.37
Q4    1   0.6204  0.0253  0.6185  11.00000  0.05    0.37
Q5    1   0.5000  0.1008  0.5789  11.00000  0.05    0.35
Q6    1   0.7031 -0.1162  0.6777  11.00000  0.05    0.35
Q7    1   0.5163  0.3624  0.5831  11.00000  0.05    0.34
Q8    1   0.5891  0.3591  0.5544  11.00000  0.05    0.33
Q9    1   0.5997  0.5852  0.5592  11.00000  0.05    0.32
Q10   1   0.6315 -0.1445  0.7019  11.00000  0.05    0.31
Q11   1   0.3346  0.0004  0.5946  11.00000  0.05    0.31
Q12   1   0.7186 -0.2470  0.7622  11.00000  0.05    0.28
Q13   1   0.6075  0.4726  0.5337  11.00000  0.05    0.28
Q14   1   0.4945  0.4759  0.6038  11.00000  0.05    0.27
Q15   1   0.5197  0.5876  0.5821  11.00000  0.05    0.27
Q16   1   0.6385 -0.2344  0.7392  11.00000  0.05    0.27
Q17   1   0.5412  0.2269  0.5657  11.00000  0.05    0.26
Q18   1   0.4205  0.0307  0.5824  11.00000  0.05    0.25
Q19   1   0.7898 -0.2017  0.7427  11.00000  0.05    0.25
Q20   1   0.5431 -0.0518  0.6368  11.00000  0.05    0.24
;
