# Supplementary material for: 1-[3-(4-Fluoro­phen­yl)-5-phenyl-4,5-dihydro-1H-pyrazol-1-yl]ethanone
Source: Acta Crystallogr Sect E Struct Rep Online. 2012 Aug 4;68(Pt 9):o2634. doi: 10.1107/S1600536812033971 (PMC3435661; doi:10.1107/S1600536812033971)
Supplement: Supplementary file 2 [file e-68-o2634-Isup2.hkl]

# 
# h,k,l, Fc-squared, Fo-squared, sigma(Fo-squared) and status flag 
# 
data_I
_shelx_title ' mo_bks94_0m in Pbca (100K)' 
_shelx_refln_list_code          4 
_shelx_F_calc_maximum      261.87 
_exptl_crystal_F_000      1184.00 
_reflns_d_resolution_high  0.7080 
 
loop_ 
 _symmetry_equiv_pos_as_xyz 
 'x, y, z' 
 '-x+1/2, -y, z+1/2' 
 '-x, y+1/2, -z+1/2' 
 'x+1/2, -y+1/2, -z' 
 '-x, -y, -z' 
 'x-1/2, y, -z-1/2' 
 'x, -y-1/2, z-1/2' 
 '-x-1/2, y-1/2, z' 
 
_cell_length_a    13.0973 
_cell_length_b     8.6104 
_cell_length_c    24.5948 
_cell_angle_alpha  90.000 
_cell_angle_beta   90.000 
_cell_angle_gamma  90.000 
 
_shelx_F_squared_multiplier     1.000 
 
loop_ 
 _refln_index_h 
 _refln_index_k 
 _refln_index_l 
 _refln_F_squared_calc 
 _refln_F_squared_meas 
 _refln_F_squared_sigma 
 _refln_observed_status 
   2   0   0     3064.60     3043.13     48.23 o 
   4   0   0     2152.49     2119.71     28.35 o 
   6   0   0    17325.88    17033.41    288.29 o 
   8   0   0     1117.98     1381.01     17.83 o 
  10   0   0      644.07      548.24     22.49 o 
  12   0   0       48.84       14.89      7.63 o 
  14   0   0       94.29       62.25     11.51 o 
  16   0   0      137.58      104.41     15.17 o 
  18   0   0     1001.38     1021.94     44.87 o 
   2   1   0      296.49      329.78      5.33 o 
   4   1   0     3514.53     3263.67     30.85 o 
   6   1   0     8067.00     8584.84     79.09 o 
   8   1   0      839.69      937.21     11.42 o 
  10   1   0        0.29        3.55      1.90 o 
  12   1   0       34.86       46.02      4.16 o 
  14   1   0      520.19      485.58     17.75 o 
  16   1   0      435.63      422.08     18.01 o 
  18   1   0      152.76      194.25     22.54 o 
   0   2   0    16641.27    17542.46    223.08 o 
   2   2   0     7794.36     8007.41    164.65 o 
   4   2   0      139.44      122.38      5.65 o 
   6   2   0     1473.44     1514.85     17.89 o 
   8   2   0     6656.17     7032.35     66.42 o 
  10   2   0     1491.76     1501.68     45.43 o 
  12   2   0       54.78       37.60      4.30 o 
  14   2   0     1207.22     1086.57     21.09 o 
  16   2   0       40.26       48.41      8.14 o 
  18   2   0      141.01      198.06     23.53 o 
   2   3   0     1075.95     1104.33     13.61 o 
   4   3   0      826.49      859.49     13.53 o 
   6   3   0       54.55       41.78      3.54 o 
   8   3   0     1941.23     1968.27     21.11 o 
  10   3   0       72.03       74.41      4.71 o 
  12   3   0      235.61      236.67      8.69 o 
  14   3   0      102.32       84.35      6.47 o 
  16   3   0        0.05       -1.11      4.38 o 
   0   4   0     8381.50     9491.26    121.90 o 
   2   4   0        0.55        0.80      1.20 o 
   4   4   0      745.85      702.04     12.30 o 
   6   4   0     1057.17     1008.72     16.79 o 
   8   4   0     1280.29     1335.27     21.39 o 
  10   4   0     2265.11     2046.75     29.10 o 
  12   4   0       14.92       12.08      4.17 o 
  14   4   0      170.78      158.33     17.81 o 
  16   4   0       40.76       36.13      6.20 o 
   2   5   0     3989.55     4271.31     45.32 o 
   4   5   0       68.45       84.50      2.76 o 
   6   5   0       15.24        9.10      3.12 o 
   8   5   0     1111.56     1103.54     19.64 o 
  10   5   0      118.76      114.02      8.70 o 
  12   5   0      843.51      868.13     20.97 o 
  14   5   0      231.74      224.43     12.31 o 
  16   5   0     1046.52     1018.15     43.03 o 
   2   6   0      682.76      751.33     12.27 o 
   4   6   0       57.88       64.23      4.40 o 
   6   6   0       55.28       52.83      3.57 o 
   8   6   0     2418.77     2470.23     50.71 o 
  10   6   0      582.27      528.96     19.59 o 
  12   6   0        5.46        8.75      3.85 o 
  14   6   0      280.63      300.07     12.49 o 
  16   6   0      111.66      120.38     15.06 o 
   2   7   0      106.54      128.49      7.36 o 
   4   7   0     1832.33     1893.10     30.48 o 
   6   7   0     1083.74     1100.17     20.32 o 
   8   7   0     3666.35     3758.10     55.42 o 
  10   7   0     1491.63     1504.69     37.57 o 
  12   7   0      152.43      168.00      8.17 o 
  14   7   0      125.79      146.73      9.54 o 
   0   8   0      124.24       67.43      9.66 o 
   2   8   0       11.07        6.59      2.90 o 
   4   8   0      148.46      173.09      7.72 o 
   6   8   0       78.99       73.78      5.71 o 
   8   8   0       55.45       48.82      7.99 o 
  10   8   0       48.43       49.69     10.39 o 
  12   8   0      950.46      988.74     21.07 o 
   2   9   0       57.98       36.39      6.29 o 
   4   9   0       76.44       72.20      5.86 o 
   6   9   0       54.43       40.57      5.02 o 
   8   9   0       61.04       50.21      6.24 o 
  10   9   0       60.89       64.05      8.63 o 
  12   9   0       86.75       80.74     15.15 o 
   0  10   0       23.69       25.22      9.22 o 
   2  10   0        0.57        2.33      6.37 o 
   4  10   0        0.50       -3.45      3.45 o 
   6  10   0       15.48       16.99      4.71 o 
   8  10   0      126.11      123.05     12.26 o 
  10  10   0       20.23       22.83      6.03 o 
   2  11   0      376.81      306.69     15.36 o 
   4  11   0      472.65      443.06     18.08 o 
   6  11   0       87.27       74.80      7.77 o 
   1   1   1     2512.99     2489.22     17.96 o 
   2   1   1      676.22      671.61      6.51 o 
   3   1   1     5875.52     5855.18     44.75 o 
   4   1   1        2.54       -0.72      0.72 o 
   5   1   1      628.13      649.13      6.06 o 
   6   1   1     1421.99     1597.10     11.80 o 
   7   1   1      593.29      616.13      6.01 o 
   8   1   1       71.82       61.02      1.94 o 
   9   1   1     1328.54     1368.32     32.46 o 
  10   1   1      622.84      568.26     10.39 o 
  11   1   1      762.55      740.28     10.51 o 
  12   1   1       36.95       40.38      2.79 o 
  13   1   1       99.63       98.72      3.53 o 
  14   1   1      332.46      291.00      9.84 o 
  15   1   1        2.12       -0.03      3.71 o 
  16   1   1       17.37       20.70      4.97 o 
  17   1   1     1878.44     1832.22     32.43 o 
  18   1   1       94.03      114.88     10.40 o 
   0   2   1      272.98      349.45      5.15 o 
   1   2   1     3742.51     4038.22     30.62 o 
   2   2   1      688.19      700.14      6.76 o 
   3   2   1       62.03       76.09      2.33 o 
   4   2   1      507.33      481.15      6.03 o 
   5   2   1     4016.31     4012.68     33.89 o 
   6   2   1     1298.37     1176.36     10.38 o 
   7   2   1       15.47       15.86      1.12 o 
   8   2   1      992.69     1030.08      8.81 o 
   9   2   1      562.11      525.04      9.44 o 
  10   2   1      718.63      665.56      9.88 o 
  11   2   1      156.70      134.98      4.59 o 
  12   2   1      112.86       81.04      4.49 o 
  13   2   1      521.80      463.19      8.57 o 
  14   2   1        5.21        8.27      5.58 o 
  15   2   1        0.95       -2.14      2.14 o 
  16   2   1        1.64        1.41      4.17 o 
  17   2   1      233.85      242.90     10.71 o 
  18   2   1        3.75       -4.84      7.80 o 
   1   3   1     6986.43     7293.12     81.17 o 
   2   3   1      280.05      256.04      3.42 o 
   3   3   1      174.59      177.32      4.79 o 
   4   3   1      330.65      308.21      4.98 o 
   5   3   1       86.46       72.77      3.62 o 
   6   3   1      142.80      117.20      3.63 o 
   7   3   1       80.11       87.64      2.99 o 
   8   3   1       78.05       89.91      3.20 o 
   9   3   1       19.90       10.27      1.47 o 
  10   3   1      240.61      232.80      5.30 o 
  11   3   1        5.19        4.51      2.23 o 
  12   3   1       88.37       84.65      4.78 o 
  13   3   1        5.00        1.18      2.31 o 
  14   3   1        0.27        0.60      2.37 o 
  15   3   1      103.38       97.98      5.04 o 
  16   3   1        0.61        9.76      3.63 o 
  17   3   1        9.04       13.13      2.91 o 
   0   4   1        7.38       -0.34      0.90 o 
   1   4   1      186.42      207.26      3.52 o 
   2   4   1     4094.75     4299.80     27.85 o 
   3   4   1      170.55      142.80      2.67 o 
   4   4   1      810.48      852.61      9.97 o 
   5   4   1      166.62      156.93      4.13 o 
   6   4   1       17.57       21.07      2.29 o 
   7   4   1        2.73        2.23      1.91 o 
   8   4   1       40.06       43.72      3.19 o 
   9   4   1      235.65      248.82      4.90 o 
  10   4   1       12.86       16.25      2.57 o 
  11   4   1      136.88      133.46      4.76 o 
  12   4   1      692.81      664.67     10.89 o 
  13   4   1      102.25      102.78      6.45 o 
  14   4   1      131.44      125.78      5.61 o 
  15   4   1        7.62        8.55      3.21 o 
  16   4   1       47.24       48.09      4.75 o 
  17   4   1       16.82       19.92      4.44 o 
   1   5   1       95.98      118.85      2.43 o 
   2   5   1       16.70       11.40      1.22 o 
   3   5   1     1085.97     1179.06      9.68 o 
   4   5   1      917.79     1048.80     10.94 o 
   5   5   1      111.86      133.95      3.57 o 
   6   5   1       83.10       93.26      3.97 o 
   7   5   1        3.95        7.68      2.37 o 
   8   5   1     2253.59     2239.08     23.04 o 
   9   5   1     3942.56     3864.88     34.86 o 
  10   5   1      218.13      239.69      9.41 o 
  11   5   1     1296.66     1265.11     16.49 o 
  12   5   1       24.10       31.14      5.48 o 
  13   5   1       14.00        4.70      4.20 o 
  14   5   1       33.84       38.70      4.29 o 
  15   5   1       59.79       58.60      5.19 o 
  16   5   1      240.14      282.20     11.45 o 
   0   6   1       63.89       23.92      5.45 o 
   1   6   1      568.65      517.20      7.25 o 
   2   6   1       71.98      105.26      3.63 o 
   3   6   1      994.56      991.61     11.31 o 
   4   6   1        6.98       12.37      1.47 o 
   5   6   1     3540.48     3578.56     27.93 o 
   6   6   1      146.10      143.59      3.95 o 
   7   6   1      859.54      842.46     10.28 o 
   8   6   1     1665.90     1664.66     23.93 o 
   9   6   1        9.22        5.17      2.74 o 
  10   6   1      794.26      815.02     14.07 o 
  11   6   1       22.89       25.96      3.26 o 
  12   6   1       59.77       49.76      3.24 o 
  13   6   1       43.44       44.34      3.70 o 
  14   6   1      131.74      141.30      6.75 o 
  15   6   1      140.27      136.55      7.04 o 
  16   6   1        2.60        5.06      7.51 o 
   1   7   1       27.57       16.92      1.89 o 
   2   7   1      526.48      526.98      8.31 o 
   3   7   1      550.72      528.50      8.76 o 
   4   7   1      171.96      173.78      5.05 o 
   5   7   1        0.29       -1.92      1.92 o 
   6   7   1      312.82      304.19      6.75 o 
   7   7   1       32.52       44.82      3.34 o 
   8   7   1       83.78       89.83      5.02 o 
   9   7   1      361.17      378.47      9.08 o 
  10   7   1       89.29       85.07      5.20 o 
  11   7   1      297.68      319.71      8.85 o 
  12   7   1      109.14      116.83      5.01 o 
  13   7   1       11.44        7.51      3.14 o 
  14   7   1       18.00       18.55      4.80 o 
  15   7   1       25.97       27.81      4.54 o 
   0   8   1      122.96      111.63      9.34 o 
   1   8   1      292.22      243.12      7.64 o 
   2   8   1       13.47       25.51      2.54 o 
   3   8   1       29.29       14.48      2.86 o 
   4   8   1       24.25       29.69      2.99 o 
   5   8   1       18.67       12.21      2.57 o 
   6   8   1       33.15       26.97      3.04 o 
   7   8   1        1.49        1.89      2.49 o 
   8   8   1        7.22        6.64      2.75 o 
   9   8   1       72.25       72.01      4.35 o 
  10   8   1      134.69      133.68      6.96 o 
  11   8   1       38.63       50.50      3.82 o 
  12   8   1        8.69       10.33      4.01 o 
  13   8   1       47.60       56.21      4.26 o 
   1   9   1        0.00        0.67      3.12 o 
   2   9   1       23.19       21.14      2.78 o 
   3   9   1        0.31       -0.43      3.45 o 
   4   9   1       37.26       40.40      3.44 o 
   5   9   1        3.84        4.20      2.56 o 
   6   9   1      117.82      140.52      5.44 o 
   7   9   1       38.32       32.91      3.69 o 
   8   9   1       30.40       35.49      3.99 o 
   9   9   1      108.28      114.99      8.81 o 
  10   9   1       60.05       69.33      4.91 o 
  11   9   1      230.15      241.34      7.89 o 
  12   9   1       18.76       18.34      3.74 o 
   0  10   1       67.41       62.63      8.28 o 
   1  10   1       58.54       60.82      5.81 o 
   2  10   1      449.54      450.56     12.12 o 
   3  10   1       28.43       28.04      3.10 o 
   4  10   1        4.50        4.73      2.72 o 
   5  10   1      926.33      969.74     15.38 o 
   6  10   1       21.05       11.51      3.97 o 
   7  10   1      496.92      554.46     12.30 o 
   8  10   1      233.61      240.60     13.23 o 
   9  10   1       20.66       19.76      4.08 o 
  10  10   1      164.93      175.11      7.37 o 
   1  11   1       45.54       49.29      6.17 o 
   2  11   1       84.81       97.70      7.33 o 
   3  11   1        0.14       -3.85      3.85 o 
   4  11   1        9.35        8.20      5.80 o 
   5  11   1       22.05       27.20      3.34 o 
   6  11   1      243.62      238.59      8.08 o 
   7  11   1        5.40        1.55      4.38 o 
   2  12   1       38.91       52.93     14.80 o 
   0   0   2      774.26      743.58      8.81 o 
   1   0   2     3216.33     3070.34     37.11 o 
   2   0   2    39844.51    38643.82    647.17 o 
   3   0   2    11475.10    11588.55    167.38 o 
   4   0   2     2592.31     2563.38     26.52 o 
   5   0   2      430.40      373.38      7.51 o 
   6   0   2      199.02      227.96      3.36 o 
   7   0   2     4768.96     4932.39     42.64 o 
   8   0   2      330.30      314.27      4.53 o 
   9   0   2       55.74       58.44     10.21 o 
  10   0   2      998.38      979.51     20.47 o 
  11   0   2     1419.55     1153.02     28.01 o 
  12   0   2     3908.25     3385.50     63.64 o 
  13   0   2       73.35      104.10      9.21 o 
  14   0   2      391.26      318.86     14.50 o 
  15   0   2      729.43      799.81     24.66 o 
  16   0   2       84.77       99.17     11.63 o 
  17   0   2      491.87      501.48     23.81 o 
  18   0   2       44.43       20.02      8.35 o 
   1   1   2     2019.02     1956.01     18.58 o 
   2   1   2       41.07       30.38      0.93 o 
   3   1   2     1101.89     1121.06      9.06 o 
   4   1   2     8129.68     8091.88     87.66 o 
   5   1   2       13.28       10.03      1.26 o 
   6   1   2     1456.84     1576.60     12.23 o 
   7   1   2      140.37      103.67      2.16 o 
   8   1   2        1.44       11.12      1.23 o 
   9   1   2       86.10       77.88      5.30 o 
  10   1   2      225.71      268.20      6.03 o 
  11   1   2      866.44      796.60     11.03 o 
  12   1   2       35.93       29.80      2.65 o 
  13   1   2       78.99       70.41      4.44 o 
  14   1   2      120.33      119.10      7.30 o 
  15   1   2       40.75       38.39      5.17 o 
  16   1   2       18.30       15.64      4.86 o 
  17   1   2        7.34       19.11      9.87 o 
  18   1   2      617.61      683.97     47.53 o 
   0   2   2    35595.13    36375.86    327.85 o 
   1   2   2        0.01        2.20      0.62 o 
   2   2   2     5123.21     5238.82     37.66 o 
   3   2   2       24.87       19.40      0.99 o 
   4   2   2     4005.77     4052.13     31.71 o 
   5   2   2     2855.18     3056.45     24.97 o 
   6   2   2      915.39      947.42      8.85 o 
   7   2   2     2559.88     2814.32     21.02 o 
   8   2   2      547.57      630.67      6.16 o 
   9   2   2      222.18      249.33      4.87 o 
  10   2   2       18.08       32.20      2.78 o 
  11   2   2      584.26      509.01      9.94 o 
  12   2   2        1.65        1.48      2.11 o 
  13   2   2      248.70      220.49      6.62 o 
  14   2   2      130.37       99.05      4.46 o 
  15   2   2       28.55       21.57      3.71 o 
  16   2   2        0.67        0.43      3.19 o 
  17   2   2       13.89       22.37      5.42 o 
  18   2   2       15.67       11.48      8.71 o 
   1   3   2      544.31      511.51      4.80 o 
   2   3   2     3299.32     3390.04     26.79 o 
   3   3   2       15.94       28.48      2.01 o 
   4   3   2      156.75      140.97      4.20 o 
   5   3   2      453.20      490.38      6.81 o 
   6   3   2      120.07       93.09      3.53 o 
   7   3   2      501.49      569.87      7.20 o 
   8   3   2     1168.55     1249.92     12.77 o 
   9   3   2        6.52        1.70      1.29 o 
  10   3   2       75.58       75.93      3.50 o 
  11   3   2     1431.02     1301.88     16.53 o 
  12   3   2        0.29       -1.70      2.15 o 
  13   3   2       22.16        9.98      2.68 o 
  14   3   2       19.15       15.25      2.98 o 
  15   3   2      165.26      178.15      6.03 o 
  16   3   2       24.10       29.25      5.13 o 
  17   3   2        5.36        6.03      2.65 o 
   0   4   2     4900.88     5516.59     47.22 o 
   1   4   2      224.29      237.76      3.25 o 
   2   4   2      987.66     1054.64      8.09 o 
   3   4   2       19.89       18.59      1.31 o 
   4   4   2       11.43        5.10      1.08 o 
   5   4   2      729.54      769.76      9.62 o 
   6   4   2       70.15       82.98      2.71 o 
   7   4   2        0.14       -0.62      1.28 o 
   8   4   2       28.36       39.58      2.11 o 
   9   4   2      542.84      533.26      8.80 o 
  10   4   2      165.87      148.60      3.64 o 
  11   4   2      113.26      110.41      4.41 o 
  12   4   2        0.42        1.32      2.29 o 
  13   4   2      486.38      449.10      9.05 o 
  14   4   2        4.19        6.99      3.51 o 
  15   4   2      141.52      118.19      6.00 o 
  16   4   2       61.53       63.63      5.18 o 
  17   4   2        0.74        0.21      3.74 o 
   1   5   2      214.86      253.60      3.51 o 
   2   5   2       50.45       46.85      1.72 o 
   3   5   2     1311.98     1389.32     10.80 o 
   4   5   2     2679.87     2928.81     23.49 o 
   5   5   2      549.73      571.95      6.78 o 
   6   5   2       98.63       96.87      2.83 o 
   7   5   2       96.60      108.40      3.97 o 
   8   5   2      437.31      418.66      5.94 o 
   9   5   2     1184.24     1197.38     16.58 o 
  10   5   2     2458.06     2497.07     29.38 o 
  11   5   2     1009.72     1032.17     16.66 o 
  12   5   2       17.80       19.46      3.59 o 
  13   5   2       24.95       28.72      3.73 o 
  14   5   2      197.77      201.57      6.51 o 
  15   5   2       21.23       16.17      3.50 o 
  16   5   2      124.75      113.96      5.98 o 
   0   6   2     1262.21     1202.71     36.46 o 
   1   6   2       17.64       24.91      2.09 o 
   2   6   2       73.87       84.77      3.37 o 
   3   6   2      817.03      819.18     10.07 o 
   4   6   2     1530.49     1547.52     14.48 o 
   5   6   2     1102.29     1080.07     12.54 o 
   6   6   2      838.04      840.92     11.49 o 
   7   6   2      363.88      361.45      7.12 o 
   8   6   2       19.92       22.74      5.77 o 
   9   6   2      140.14      150.71      5.95 o 
  10   6   2      947.44     1009.33     16.34 o 
  11   6   2      239.17      235.39      9.35 o 
  12   6   2        0.07       -1.58      2.41 o 
  13   6   2        1.25        2.39      3.06 o 
  14   6   2       98.62      100.77      7.34 o 
  15   6   2       38.27       49.65      5.07 o 
  16   6   2       26.65       26.78     11.31 o 
   1   7   2      440.97      378.17      7.18 o 
   2   7   2      186.33      185.72      4.81 o 
   3   7   2      292.08      293.58      6.24 o 
   4   7   2      154.43      161.82      4.77 o 
   5   7   2      360.98      344.48      8.33 o 
   6   7   2      350.38      348.39      6.80 o 
   7   7   2       37.52       35.48      3.43 o 
   8   7   2       95.09      110.59      5.50 o 
   9   7   2     1859.12     1920.75     26.11 o 
  10   7   2       24.43       22.32      4.02 o 
  11   7   2     1204.76     1238.39     19.67 o 
  12   7   2      319.19      318.85      9.29 o 
  13   7   2      193.30      208.16      7.57 o 
  14   7   2      184.47      215.76     10.21 o 
  15   7   2        0.90        3.59      4.41 o 
   0   8   2       26.62       19.70      4.93 o 
   1   8   2       41.41       36.88      2.86 o 
   2   8   2       38.31       37.60      2.80 o 
   3   8   2       61.25       64.55      3.70 o 
   4   8   2      142.45      130.92      4.80 o 
   5   8   2      505.44      522.24      9.20 o 
   6   8   2        3.86        5.47      2.40 o 
   7   8   2       14.33       14.27      2.72 o 
   8   8   2      192.24      215.98      6.62 o 
   9   8   2       26.02       25.21      4.61 o 
  10   8   2       34.37       33.96      4.82 o 
  11   8   2       25.95       31.37      4.45 o 
  12   8   2       59.16       59.55      5.41 o 
  13   8   2       31.94       27.73      4.82 o 
   1   9   2      678.25      577.00     14.49 o 
   2   9   2      307.99      279.26      6.93 o 
   3   9   2      165.54      144.92      4.95 o 
   4   9   2        4.86        3.00      2.47 o 
   5   9   2       80.27       78.08      4.36 o 
   6   9   2       35.32       38.13      3.58 o 
   7   9   2       31.08       35.13      3.69 o 
   8   9   2       10.93       11.03      3.31 o 
   9   9   2       18.53       16.90      3.41 o 
  10   9   2       18.42       11.37      3.39 o 
  11   9   2       51.54       44.79      6.56 o 
  12   9   2       18.53       17.81      5.11 o 
   0  10   2      220.73      212.07     12.73 o 
   1  10   2      427.98      402.78     11.56 o 
   2  10   2       39.61       37.97      5.49 o 
   3  10   2       16.83       13.73      2.99 o 
   4  10   2       29.63       32.84      3.38 o 
   5  10   2        0.40       -0.47      2.78 o 
   6  10   2       57.62       59.19      4.39 o 
   7  10   2       10.09       12.60      4.92 o 
   8  10   2      109.31      113.26      6.46 o 
   9  10   2        0.19        0.89      3.47 o 
  10  10   2       14.29       14.96      5.64 o 
   1  11   2       79.70       43.26      5.98 o 
   2  11   2      174.75      214.04     10.29 o 
   3  11   2        1.41        1.76      3.97 o 
   4  11   2       43.76       42.24      5.62 o 
   5  11   2      103.96      107.12      4.96 o 
   6  11   2        7.01        9.29      3.53 o 
   7  11   2       13.97        6.53      4.85 o 
   2  12   2        3.57       13.88     12.54 o 
   1   1   3     6595.24     6682.01     41.22 o 
   2   1   3    10541.83    10673.92     68.24 o 
   3   1   3        1.59        1.08      0.57 o 
   4   1   3       28.91       26.68      1.05 o 
   5   1   3     4253.06     4587.87     33.53 o 
   6   1   3      131.64      140.33      2.60 o 
   7   1   3       73.90       92.16      2.18 o 
   8   1   3       89.06      113.58      3.99 o 
   9   1   3     1810.11     1783.01     27.41 o 
  10   1   3      269.65      240.98      6.70 o 
  11   1   3       87.83       62.92      3.28 o 
  12   1   3        5.36        4.68      1.87 o 
  13   1   3      195.73      223.32      6.76 o 
  14   1   3      496.14      471.30     11.01 o 
  15   1   3       11.20       10.96      4.21 o 
  16   1   3      103.52       89.22      7.27 o 
  17   1   3       38.14       51.93      6.68 o 
  18   1   3       39.28       42.40     10.08 o 
   0   2   3    11339.73    11746.64     98.26 o 
   1   2   3     5585.62     5578.52     36.24 o 
   2   2   3     3847.78     3765.29     26.32 o 
   3   2   3      127.59      160.84      2.44 o 
   4   2   3     1912.35     1984.13     17.10 o 
   5   2   3      453.55      488.82      5.97 o 
   6   2   3       58.96       64.13      2.23 o 
   7   2   3      139.05      130.41      3.01 o 
   8   2   3       28.62       22.69      1.43 o 
   9   2   3       15.25       13.07      1.77 o 
  10   2   3     2385.40     2252.68     24.62 o 
  11   2   3      198.62      159.21      4.90 o 
  12   2   3      311.88      302.40      8.76 o 
  13   2   3      212.42      185.59      5.93 o 
  14   2   3        0.12       -2.25      2.25 o 
  15   2   3      260.09      254.37      5.98 o 
  16   2   3        0.21        1.84      2.84 o 
  17   2   3        1.34        1.43      4.47 o 
  18   2   3       27.52       41.56     10.41 o 
   1   3   3     4030.26     4248.15     47.42 o 
   2   3   3     1344.07     1375.31     11.50 o 
   3   3   3      295.70      262.23      3.45 o 
   4   3   3      276.64      368.67      4.52 o 
   5   3   3     2208.96     2123.30     17.32 o 
   6   3   3      115.09      157.59      3.82 o 
   7   3   3       68.47       53.14      2.28 o 
   8   3   3       87.19       79.61      2.78 o 
   9   3   3        0.09       -1.20      1.20 o 
  10   3   3      426.99      392.71      6.92 o 
  11   3   3      707.66      682.49     10.64 o 
  12   3   3       56.52       62.14      4.05 o 
  13   3   3       38.11       28.88      3.19 o 
  14   3   3       81.32       66.04      4.22 o 
  15   3   3        6.16       10.99      2.98 o 
  16   3   3      159.70      164.11      5.97 o 
  17   3   3       23.27       32.89      4.04 o 
   0   4   3     6382.27     7173.92     65.51 o 
   1   4   3      407.69      391.30      4.43 o 
   2   4   3      533.20      604.84      5.50 o 
   3   4   3       36.47       35.86      1.63 o 
   4   4   3      347.01      340.62      4.94 o 
   5   4   3     1039.28     1064.21     10.19 o 
   6   4   3     1432.40     1350.85     13.46 o 
   7   4   3      512.90      555.09      6.82 o 
   8   4   3      676.62      692.63      8.73 o 
   9   4   3      290.34      296.07      6.54 o 
  10   4   3     3989.62     3827.01     37.74 o 
  11   4   3       34.00       29.62      2.83 o 
  12   4   3       88.18       75.93      4.17 o 
  13   4   3        9.56        7.20      2.76 o 
  14   4   3       34.99       34.17      3.69 o 
  15   4   3        2.10        5.23      2.94 o 
  16   4   3        3.23        8.73      3.25 o 
  17   4   3       15.18        0.50      4.47 o 
   1   5   3     1343.73     1348.66     11.05 o 
   2   5   3      644.53      692.24      6.70 o 
   3   5   3     1083.57     1202.85     10.05 o 
   4   5   3     1221.92     1193.73     10.84 o 
   5   5   3      248.67      197.81      4.82 o 
   6   5   3      195.44      162.12      4.77 o 
   7   5   3       13.36       18.06      1.89 o 
   8   5   3       42.68       36.49      3.98 o 
   9   5   3      331.62      323.57      7.52 o 
  10   5   3      617.81      604.33     10.89 o 
  11   5   3       73.08       78.37      5.57 o 
  12   5   3       32.86       31.08      3.09 o 
  13   5   3      412.40      437.78     10.56 o 
  14   5   3       10.58        7.65      2.95 o 
  15   5   3        7.83       11.39      3.70 o 
  16   5   3        0.22        3.21      3.76 o 
   0   6   3        3.59        2.09      1.24 o 
   1   6   3       33.37       25.41      2.54 o 
   2   6   3      271.29      262.73      5.79 o 
   3   6   3      840.62      806.57     11.32 o 
   4   6   3      807.82      829.36      8.37 o 
   5   6   3      414.32      408.43      7.39 o 
   6   6   3      568.09      557.06     10.36 o 
   7   6   3      582.80      574.85     10.27 o 
   8   6   3     2356.84     2387.45     27.53 o 
   9   6   3       15.93       16.77      3.41 o 
  10   6   3     1128.84     1143.72     18.02 o 
  11   6   3      272.21      256.10      8.20 o 
  12   6   3       21.52       26.48      4.37 o 
  13   6   3      206.53      214.96      7.20 o 
  14   6   3       21.73       29.02      4.13 o 
  15   6   3        5.53        7.33      4.70 o 
   1   7   3        5.30        3.73      2.15 o 
   2   7   3       10.82        7.22      2.05 o 
   3   7   3      777.68      812.26     11.39 o 
   4   7   3      922.27      885.67     12.24 o 
   5   7   3        1.30       -0.74      1.90 o 
   6   7   3      340.52      319.24      7.49 o 
   7   7   3        6.42        3.62      2.72 o 
   8   7   3      206.77      228.52      7.38 o 
   9   7   3      380.01      393.23     11.22 o 
  10   7   3      657.99      692.35     13.46 o 
  11   7   3      116.54      133.82      6.64 o 
  12   7   3      132.28      146.31     10.34 o 
  13   7   3      313.37      337.78     14.04 o 
  14   7   3      115.37      136.38      6.64 o 
  15   7   3       37.79       26.90     12.49 o 
   0   8   3      301.81      209.77     11.81 o 
   1   8   3       25.93       20.43      2.67 o 
   2   8   3      134.22       85.09      3.69 o 
   3   8   3      522.70      476.69      8.41 o 
   4   8   3        1.14        2.05      2.15 o 
   5   8   3      151.65      160.28      5.29 o 
   6   8   3        2.16        2.59      2.32 o 
   7   8   3        6.13        4.63      2.65 o 
   8   8   3      141.44      129.98      6.16 o 
   9   8   3      210.25      215.13      8.62 o 
  10   8   3       71.00       80.08      7.32 o 
  11   8   3      136.83      133.43      6.98 o 
  12   8   3       82.86       98.41      6.54 o 
  13   8   3       18.96       24.76      5.14 o 
   1   9   3       59.22       58.06      5.15 o 
   2   9   3      111.46      125.05      5.92 o 
   3   9   3        2.46        0.50      2.20 o 
   4   9   3       73.14       81.16      4.38 o 
   5   9   3        0.07        0.01      2.42 o 
   6   9   3      168.48      194.88      6.17 o 
   7   9   3       59.54       60.51      5.73 o 
   8   9   3       24.00       21.06      3.66 o 
   9   9   3        0.42       -0.45      3.03 o 
  10   9   3       57.36       60.24      6.68 o 
  11   9   3      283.90      289.06     11.72 o 
  12   9   3      109.54      111.73      7.73 o 
   0  10   3      455.15      473.52     17.77 o 
   1  10   3        8.72        0.71      5.29 o 
   2  10   3       50.47       52.72      5.59 o 
   3  10   3       19.97       14.53      3.16 o 
   4  10   3        0.37        1.70      2.52 o 
   5  10   3       75.63       76.94      4.62 o 
   6  10   3      126.21      140.85      6.07 o 
   7  10   3        6.85        3.73      3.42 o 
   8  10   3      462.26      498.14     14.64 o 
   9  10   3       31.92       36.89      4.76 o 
  10  10   3      240.07      248.07      8.57 o 
   1  11   3       48.34       55.01      7.73 o 
   2  11   3        5.66        5.98      4.29 o 
   3  11   3       20.31       31.86      5.13 o 
   4  11   3       90.91      101.87      7.43 o 
   5  11   3        8.07        3.99      3.66 o 
   6  11   3        5.36       -1.22      3.25 o 
   7  11   3       22.42       24.51      5.09 o 
   2  12   3     1762.65     1796.49     64.43 o 
   0   0   4     1983.66     1811.90     32.14 o 
   1   0   4     1776.91     1773.07     14.82 o 
   2   0   4    40153.12    40336.56    341.40 o 
   3   0   4     9254.39     9855.00    110.68 o 
   4   0   4    31656.69    32038.09    356.60 o 
   5   0   4     2130.49     2424.93     30.55 o 
   6   0   4      363.17      379.37      5.76 o 
   7   0   4     1467.49     1507.61     14.49 o 
   8   0   4      595.86      586.09      8.23 o 
   9   0   4      460.74      389.78    103.29 o 
  10   0   4     1471.66     1391.14     22.83 o 
  11   0   4        3.49        9.72      2.62 o 
  12   0   4       19.75        9.82      5.11 o 
  13   0   4      832.75      716.98     21.51 o 
  14   0   4     2125.33     1857.94     41.77 o 
  15   0   4     1553.56     1541.34     37.74 o 
  16   0   4       68.54       79.39      9.91 o 
  17   0   4       93.07       76.99     10.44 o 
  18   0   4      207.28      222.98     16.45 o 
   1   1   4    14260.00    14536.25     82.84 o 
   2   1   4      785.15      865.78      6.20 o 
   3   1   4      764.18      802.71      6.36 o 
   4   1   4      167.73      195.65      2.61 o 
   5   1   4        2.08       -0.57      0.57 o 
   6   1   4     1656.52     1816.93     13.71 o 
   7   1   4     1239.61     1333.14     10.30 o 
   8   1   4      162.65      196.07      3.07 o 
   9   1   4      654.17      616.23     15.47 o 
  10   1   4       25.92       21.74      2.25 o 
  11   1   4      285.76      279.55      8.77 o 
  12   1   4       57.98       64.16      3.20 o 
  13   1   4      108.37      122.92      7.04 o 
  14   1   4        1.04       -0.75      2.59 o 
  15   1   4      191.77      185.33      9.33 o 
  16   1   4       35.06       41.54      5.70 o 
  17   1   4       42.73       43.20      6.21 o 
  18   1   4      267.70      283.72     26.94 o 
   0   2   4    68575.95    68935.20    536.81 o 
   1   2   4     2477.47     2445.17     16.59 o 
   2   2   4       31.89       36.35      1.26 o 
   3   2   4       32.63       37.40      1.47 o 
   4   2   4     2525.37     2643.22     20.91 o 
   5   2   4     1610.25     1754.13     13.74 o 
   6   2   4     1904.67     2005.15     16.48 o 
   7   2   4     1183.16     1381.20     11.56 o 
   8   2   4      642.64      718.41      7.60 o 
   9   2   4      324.99      297.69     11.60 o 
  10   2   4      720.10      707.66     15.30 o 
  11   2   4      256.62      269.14      6.79 o 
  12   2   4      640.63      597.29      9.82 o 
  13   2   4       89.25       86.71      4.71 o 
  14   2   4      114.73      121.13      5.48 o 
  15   2   4        3.24        7.27      3.74 o 
  16   2   4       28.95       32.73      3.86 o 
  17   2   4       54.01       60.56      5.93 o 
  18   2   4        9.15       10.64     15.80 o 
   1   3   4     6304.93     6648.38     54.02 o 
   2   3   4        0.02        0.33      0.61 o 
   3   3   4     3390.04     3646.74     28.59 o 
   4   3   4     3884.61     4048.78     29.15 o 
   5   3   4       42.62       43.92      1.91 o 
   6   3   4        4.42        4.47      1.17 o 
   7   3   4     4146.03     4236.44     32.69 o 
   8   3   4      328.56      344.79      5.97 o 
   9   3   4     1221.86     1027.99     10.63 o 
  10   3   4       82.04       63.87      3.28 o 
  11   3   4      107.72       75.84      4.03 o 
  12   3   4      657.97      646.36     10.62 o 
  13   3   4       16.71       20.97      3.03 o 
  14   3   4        8.86        8.69      2.83 o 
  15   3   4        2.92        3.12      2.71 o 
  16   3   4      141.61      127.57      5.17 o 
  17   3   4      362.89      444.59     10.10 o 
   0   4   4     1505.17     1485.43     13.40 o 
   1   4   4        3.05        4.17      0.81 o 
   2   4   4      228.91      275.56      3.30 o 
   3   4   4     2683.53     3022.18     23.58 o 
   4   4   4     1618.36     1670.90     13.19 o 
   5   4   4      999.02     1059.45      9.81 o 
   6   4   4      389.26      383.64      5.33 o 
   7   4   4      110.25      134.48      3.44 o 
   8   4   4       12.30       17.79      2.34 o 
   9   4   4      765.03      814.15     10.56 o 
  10   4   4      499.51      481.75      9.31 o 
  11   4   4      382.14      363.87      6.87 o 
  12   4   4       36.95       37.71      3.08 o 
  13   4   4      295.85      272.40      6.44 o 
  14   4   4        1.03        3.40      2.66 o 
  15   4   4      680.23      690.63     11.85 o 
  16   4   4        7.87        2.52      3.03 o 
  17   4   4       23.98       16.80      4.93 o 
   1   5   4       42.91       50.79      1.56 o 
   2   5   4      898.55      928.92      8.06 o 
   3   5   4      277.05      255.80      3.78 o 
   4   5   4     1621.89     1743.39     14.03 o 
   5   5   4      499.66      520.92      6.52 o 
   6   5   4       32.01       23.79      1.97 o 
   7   5   4       81.99       93.21      3.87 o 
   8   5   4      121.50      124.07      4.66 o 
   9   5   4        5.24        4.47      2.73 o 
  10   5   4      109.63      102.85      5.21 o 
  11   5   4      256.92      261.22      8.59 o 
  12   5   4       62.56       60.72      4.20 o 
  13   5   4      125.45      124.25     15.44 o 
  14   5   4       87.67       98.11      5.83 o 
  15   5   4      112.54      125.42      6.73 o 
  16   5   4      104.79      112.08      7.56 o 
   0   6   4        0.39       -0.32      1.33 o 
   1   6   4      802.12      541.39     96.85 o 
   2   6   4       16.98       15.57      2.06 o 
   3   6   4       22.70       37.33      2.54 o 
   4   6   4       69.11       61.61      2.39 o 
   5   6   4      461.95      446.50      7.84 o 
   6   6   4      496.99      498.16      8.51 o 
   7   6   4     1708.43     1640.13     19.58 o 
   8   6   4       88.82      119.01      7.33 o 
   9   6   4      439.10      463.64     10.16 o 
  10   6   4        0.00        0.58      3.18 o 
  11   6   4      469.74      484.99     11.95 o 
  12   6   4       70.63       80.30      5.96 o 
  13   6   4       20.89       22.50      3.45 o 
  14   6   4        0.03       -1.03      3.82 o 
  15   6   4        0.44        0.83      3.48 o 
   1   7   4        8.18       17.35      2.84 o 
   2   7   4        7.91       11.15      2.81 o 
   3   7   4      475.67      477.00      8.16 o 
   4   7   4      190.40      202.76      5.89 o 
   5   7   4      107.88      132.71      4.50 o 
   6   7   4        5.67        4.01      2.54 o 
   7   7   4      297.12      318.32      7.74 o 
   8   7   4      379.07      408.11      9.73 o 
   9   7   4        0.97       -2.18      3.15 o 
  10   7   4      992.25     1082.12     18.24 o 
  11   7   4      261.15      292.07     14.84 o 
  12   7   4       43.63       48.96      8.35 o 
  13   7   4       11.30       15.15      5.37 o 
  14   7   4       44.73       34.36      5.86 o 
   0   8   4      280.65      279.41     13.03 o 
   1   8   4       69.62       71.75      4.07 o 
   2   8   4      224.07      202.22      5.05 o 
   3   8   4       48.18       51.99      3.43 o 
   4   8   4       77.94       67.70      3.85 o 
   5   8   4      389.95      405.97      8.08 o 
   6   8   4      183.66      176.55      5.62 o 
   7   8   4      135.47      119.05      4.89 o 
   8   8   4        5.07        2.52      3.72 o 
   9   8   4      156.88      153.90      7.68 o 
  10   8   4      403.54      409.91     11.73 o 
  11   8   4      190.24      195.65      8.23 o 
  12   8   4      136.16      156.88     16.30 o 
  13   8   4        0.54       -0.27      4.11 o 
   1   9   4       54.61       35.05      4.42 o 
   2   9   4      177.16      201.25      7.70 o 
   3   9   4       61.24       62.91      3.68 o 
   4   9   4       10.79        8.08      3.06 o 
   5   9   4      189.00      181.87      5.96 o 
   6   9   4       67.05       72.24      4.67 o 
   7   9   4        0.97       -2.69      2.69 o 
   8   9   4      238.21      212.12      8.52 o 
   9   9   4       96.03       94.03      5.44 o 
  10   9   4        0.63        3.70      4.89 o 
  11   9   4       81.32       82.72      7.64 o 
  12   9   4       17.71       20.41      9.54 o 
   0  10   4       83.01       83.32      9.58 o 
   1  10   4      570.35      560.20     19.77 o 
   2  10   4        0.06       -2.44      3.56 o 
   3  10   4        0.00       -2.63      2.80 o 
   4  10   4      110.41      111.46      4.79 o 
   5  10   4       48.28       49.86      4.12 o 
   6  10   4        9.81        9.33      3.43 o 
   7  10   4        7.17        3.54      3.48 o 
   8  10   4        7.46        8.46      3.73 o 
   9  10   4       11.98        9.15      3.72 o 
  10  10   4       15.27       11.53      8.31 o 
   1  11   4      201.82      227.25      9.94 o 
   2  11   4       32.03       40.28      5.54 o 
   3  11   4        2.18       -3.75      3.75 o 
   4  11   4       10.85        8.04      3.45 o 
   5  11   4       25.08       21.92      5.03 o 
   6  11   4      130.92      131.65      7.20 o 
   7  11   4       49.68       50.95     10.72 o 
   2  12   4       11.49       20.43     12.76 o 
   1   1   5     2075.92     1917.64     11.71 o 
   2   1   5    18730.19    19253.09    117.89 o 
   3   1   5    13429.24    13363.26     79.22 o 
   4   1   5      578.07      534.16      4.85 o 
   5   1   5        1.52       -0.64      0.64 o 
   6   1   5     4561.92     4645.96     31.19 o 
   7   1   5      792.44      898.78      6.98 o 
   8   1   5       82.66       53.42      1.70 o 
   9   1   5       11.53        4.87      2.28 o 
  10   1   5        0.00        0.63      1.71 o 
  11   1   5      645.59      603.81      9.23 o 
  12   1   5        4.19        1.26      1.74 o 
  13   1   5     1597.94     1537.81     21.42 o 
  14   1   5        7.08       13.15      3.04 o 
  15   1   5       26.66       50.56      5.73 o 
  16   1   5       19.67       15.65      4.84 o 
  17   1   5       73.29       64.22      5.67 o 
  18   1   5       35.90       64.89      8.82 o 
   0   2   5    22572.98    22913.38    191.15 o 
   1   2   5    37630.93    37909.90    277.91 o 
   2   2   5      290.96      272.59      3.26 o 
   3   2   5      202.82      208.21      3.09 o 
   4   2   5       69.54       79.63      2.30 o 
   5   2   5     4399.09     4517.27     32.24 o 
   6   2   5     1014.11     1067.86      9.48 o 
   7   2   5      940.36      806.96      7.36 o 
   8   2   5        0.50       -1.05      1.05 o 
   9   2   5       43.05       50.14      2.88 o 
  10   2   5     2486.08     2352.53     25.63 o 
  11   2   5      449.91      404.49     10.51 o 
  12   2   5      156.07      149.13      5.13 o 
  13   2   5      199.02      186.27      5.53 o 
  14   2   5      299.84      304.70      9.38 o 
  15   2   5       14.69       12.08      3.10 o 
  16   2   5       22.48       23.24      5.73 o 
  17   2   5        6.67        0.67      3.70 o 
  18   2   5        0.00        5.63      7.12 o 
   1   3   5     3273.73     3484.95     24.66 o 
   2   3   5       56.78       39.45      1.31 o 
   3   3   5     1683.50     1583.78     13.27 o 
   4   3   5      726.05      777.45      7.16 o 
   5   3   5     2408.62     2597.40     19.89 o 
   6   3   5      900.62     1017.23      9.95 o 
   7   3   5      145.53      182.56      3.88 o 
   8   3   5     1236.52     1146.21     12.07 o 
   9   3   5      402.39      356.69      6.30 o 
  10   3   5      272.31      284.13      5.45 o 
  11   3   5     1035.55     1028.23     12.90 o 
  12   3   5      167.75      170.92      5.09 o 
  13   3   5       15.87       15.15      2.92 o 
  14   3   5        9.80        5.14      2.53 o 
  15   3   5       75.15       66.07      4.06 o 
  16   3   5       37.43       49.32      6.87 o 
  17   3   5      241.88      263.46      8.59 o 
   0   4   5     8419.31     9359.52     79.18 o 
   1   4   5      385.54      368.23      5.07 o 
   2   4   5      144.83      188.17      2.72 o 
   3   4   5     2117.69     2115.25     17.38 o 
   4   4   5      764.00      814.69      8.02 o 
   5   4   5       30.70       33.65      1.91 o 
   6   4   5       19.55       17.38      2.04 o 
   7   4   5      363.98      377.43      5.39 o 
   8   4   5      307.86      318.82      6.18 o 
   9   4   5       64.65       72.74      4.00 o 
  10   4   5       30.74       46.23      3.75 o 
  11   4   5      211.16      208.51      6.75 o 
  12   4   5      146.32      138.70      4.76 o 
  13   4   5      511.08      494.57      8.80 o 
  14   4   5       12.53        6.97      3.10 o 
  15   4   5      632.14      606.30     13.15 o 
  16   4   5       19.53       19.72      4.03 o 
  17   4   5       21.61       26.84      9.90 o 
   1   5   5      172.51      206.41      2.85 o 
   2   5   5      310.39      293.41      4.00 o 
   3   5   5       35.32       49.38      1.96 o 
   4   5   5      219.57      191.30      3.69 o 
   5   5   5     1136.29     1186.47     12.26 o 
   6   5   5      745.63      767.38     10.05 o 
   7   5   5     1236.91     1258.60     14.41 o 
   8   5   5       24.22       19.95      2.83 o 
   9   5   5      106.70      108.77      5.10 o 
  10   5   5      134.34      139.30      5.86 o 
  11   5   5      689.86      652.88     18.81 o 
  12   5   5        5.89        5.53      3.68 o 
  13   5   5      899.97      890.66     23.83 o 
  14   5   5       81.75       95.45      5.74 o 
  15   5   5      186.39      185.48      7.70 o 
  16   5   5       23.36       30.94      4.75 o 
   0   6   5        5.53        4.55      2.03 o 
   1   6   5      528.03      559.23      9.91 o 
   2   6   5      161.33      143.59      4.61 o 
   3   6   5     1114.26     1040.02     16.47 o 
   4   6   5      314.73      285.36      4.63 o 
   5   6   5      101.96      111.89      4.42 o 
   6   6   5       12.53       16.46      2.71 o 
   7   6   5      325.32      342.25      7.27 o 
   8   6   5     1808.28     1855.19     22.82 o 
   9   6   5      721.23      704.64     13.12 o 
  10   6   5      969.53      984.99     16.51 o 
  11   6   5       31.99       24.29      4.60 o 
  12   6   5        1.75        4.69      3.67 o 
  13   6   5        3.90        4.51      4.21 o 
  14   6   5        5.02        5.10      3.37 o 
  15   6   5      114.17      122.05      9.71 o 
   1   7   5        4.32        0.01      2.11 o 
   2   7   5       81.53       68.28      3.44 o 
   3   7   5       11.16        2.74      2.17 o 
   4   7   5       36.40       44.16      3.11 o 
   5   7   5      173.14      172.94      6.70 o 
   6   7   5        1.57       -1.69      2.35 o 
   7   7   5       75.16       77.51      4.62 o 
   8   7   5      804.14      839.13     18.59 o 
   9   7   5        0.01       -3.02      3.02 o 
  10   7   5       10.64       14.91      4.01 o 
  11   7   5     1143.62     1196.05     19.68 o 
  12   7   5       12.03       12.30      6.30 o 
  13   7   5       86.01      100.55      7.23 o 
  14   7   5       92.48      100.75      8.10 o 
   0   8   5      118.52       64.59      7.07 o 
   1   8   5      119.36      126.73      5.60 o 
   2   8   5     1324.55     1260.02     15.50 o 
   3   8   5       40.46       46.94      3.32 o 
   4   8   5       99.03       98.91      4.50 o 
   5   8   5       56.87       45.66      4.87 o 
   6   8   5      158.75      162.15      5.47 o 
   7   8   5      533.09      494.73     10.26 o 
   8   8   5       11.32       13.19      4.50 o 
   9   8   5      506.79      507.94     12.91 o 
  10   8   5      558.88      571.94     14.10 o 
  11   8   5        3.37       -2.96      3.74 o 
  12   8   5      286.59      296.35      9.91 o 
  13   8   5       45.20       50.66      5.75 o 
   1   9   5      683.45      647.23     13.96 o 
   2   9   5      199.22      174.49      6.21 o 
   3   9   5     1108.70     1125.85     14.88 o 
   4   9   5       90.21      100.97      4.77 o 
   5   9   5      163.54      165.16      5.78 o 
   6   9   5      166.23      172.45      8.28 o 
   7   9   5      326.83      324.95      8.26 o 
   8   9   5       80.18       90.47      5.37 o 
   9   9   5      357.72      336.52     20.86 o 
  10   9   5      232.21      251.29     11.33 o 
  11   9   5      128.94      128.57      9.02 o 
  12   9   5        0.69       -1.09      6.72 o 
   0  10   5     2008.08     1905.47     42.62 o 
   1  10   5       20.66       15.90      4.35 o 
   2  10   5      106.37      117.90      7.26 o 
   3  10   5       76.85       94.52      8.01 o 
   4  10   5       32.23       46.20      3.39 o 
   5  10   5      402.01      389.21      8.57 o 
   6  10   5       12.00       13.25      3.51 o 
   7  10   5      109.31      111.15      9.54 o 
   8  10   5       29.22       26.72      4.34 o 
   9  10   5       81.27       98.20      6.13 o 
  10  10   5       38.42       44.92      9.22 o 
   1  11   5      166.06      181.85      9.43 o 
   2  11   5        2.34        9.17      4.66 o 
   3  11   5       74.66       79.05      6.79 o 
   4  11   5        2.12        1.23      3.19 o 
   5  11   5        9.10       11.79      4.15 o 
   6  11   5      229.97      251.22      7.72 o 
   7  11   5       59.87       54.94      7.62 o 
   0   0   6    50335.09    46910.09    611.90 o 
   1   0   6     2129.80     2112.95     17.70 o 
   2   0   6     6371.93     6542.01     55.70 o 
   3   0   6     7253.47     7464.17     84.11 o 
   4   0   6     1861.95     1998.07     19.93 o 
   5   0   6    13490.28    13772.72    108.33 o 
   6   0   6      308.12      315.01      4.22 o 
   7   0   6       98.63      100.75      2.71 o 
   8   0   6     1030.15      901.50     54.75 o 
   9   0   6      254.75      185.98     72.85 o 
  10   0   6      997.68      993.51     18.09 o 
  11   0   6     3246.33     3248.75     66.30 o 
  12   0   6     2093.70     1881.59     34.50 o 
  13   0   6      102.87       94.69      8.99 o 
  14   0   6       38.85       49.06     11.17 o 
  15   0   6     1096.52     1045.17     47.02 o 
  16   0   6      102.58       75.74      8.04 o 
  17   0   6        7.48        5.74      5.67 o 
  18   0   6        5.31        1.29      9.27 o 
   1   1   6      128.74      142.78      1.75 o 
   2   1   6        1.04        0.74      0.48 o 
   3   1   6       58.28       74.71      2.06 o 
   4   1   6      737.75      679.40      6.50 o 
   5   1   6       64.06       94.19      1.90 o 
   6   1   6      353.11      377.75      3.70 o 
   7   1   6        4.85       -0.78      0.78 o 
   8   1   6       10.24        3.92      0.98 o 
   9   1   6      118.64      116.49      2.81 o 
  10   1   6        8.53        8.21      2.16 o 
  11   1   6      173.55      167.39      8.23 o 
  12   1   6      279.18      268.17      7.23 o 
  13   1   6        7.27        7.12      3.11 o 
  14   1   6       41.83       46.51      4.65 o 
  15   1   6        1.64        2.24      2.23 o 
  16   1   6        2.58        2.47      3.53 o 
  17   1   6        1.43       -1.43      3.77 o 
  18   1   6      127.10      141.95     14.41 o 
   0   2   6     4975.13     5099.76     43.92 o 
   1   2   6      235.12      234.06      2.80 o 
   2   2   6      426.00      436.78      5.18 o 
   3   2   6     2392.01     2634.52     19.30 o 
   4   2   6      100.15      112.32      2.19 o 
   5   2   6        1.38        2.26      0.69 o 
   6   2   6      807.03      952.08      9.36 o 
   7   2   6      226.55      187.75      3.28 o 
   8   2   6       59.03       61.15      2.71 o 
   9   2   6      287.51      271.50      7.81 o 
  10   2   6        0.27        0.95      1.86 o 
  11   2   6      105.10      102.48      4.00 o 
  12   2   6      760.82      636.78      9.58 o 
  13   2   6        0.49        0.87      2.13 o 
  14   2   6      317.35      297.77      6.34 o 
  15   2   6        9.76       18.33      3.27 o 
  16   2   6       18.71       21.10      3.40 o 
  17   2   6       41.28       41.30      5.06 o 
   1   3   6      379.13      406.74      4.33 o 
   2   3   6     1474.04     1623.70     11.04 o 
   3   3   6       20.67       22.83      2.13 o 
   4   3   6     3080.27     3521.48     25.84 o 
   5   3   6       29.57       30.99      1.75 o 
   6   3   6     2592.66     2828.01     21.81 o 
   7   3   6       12.66        7.33      1.53 o 
   8   3   6      513.79      434.72      6.66 o 
   9   3   6      715.27      702.68      8.32 o 
  10   3   6     1140.32     1100.95     12.60 o 
  11   3   6        5.02        7.88      2.16 o 
  12   3   6       17.38       16.10      2.52 o 
  13   3   6       80.98       78.11      4.09 o 
  14   3   6       24.04       16.50      2.71 o 
  15   3   6        6.21        1.98      2.49 o 
  16   3   6      257.37      263.26      6.73 o 
  17   3   6        0.04       -0.90      4.01 o 
   0   4   6      761.11      794.11      9.87 o 
   1   4   6        1.87        0.79      0.95 o 
   2   4   6     8723.97     9409.12     58.95 o 
   3   4   6     1568.23     1737.16     15.71 o 
   4   4   6      858.85      924.86      8.87 o 
   5   4   6     2352.55     2441.80     20.25 o 
   6   4   6       47.55       77.00      2.73 o 
   7   4   6      937.06      946.12     10.34 o 
   8   4   6      478.92      453.92      7.16 o 
   9   4   6       57.10       48.63      3.35 o 
  10   4   6      710.41      750.05     11.48 o 
  11   4   6       36.97       43.27      2.92 o 
  12   4   6       63.24       52.84      4.14 o 
  13   4   6        0.62        5.74      2.83 o 
  14   4   6        6.02       -2.60      3.07 o 
  15   4   6       96.90       91.48      5.58 o 
  16   4   6      212.46      202.89      7.30 o 
  17   4   6       30.40       36.55     10.81 o 
   1   5   6      183.65      178.79      2.77 o 
   2   5   6       38.41       48.52      1.96 o 
   3   5   6        9.75       12.56      1.54 o 
   4   5   6      126.91      165.30      4.06 o 
   5   5   6     1471.04     1467.66     15.85 o 
   6   5   6      136.27      137.54      5.05 o 
   7   5   6        2.93        1.13      2.08 o 
   8   5   6     1521.78     1562.90     18.39 o 
   9   5   6      113.87      119.10      5.33 o 
  10   5   6        1.92        2.63      2.76 o 
  11   5   6     1161.27     1148.88     19.98 o 
  12   5   6       26.23       25.68      3.09 o 
  13   5   6      423.05      434.17     14.67 o 
  14   5   6       28.72       21.37      3.79 o 
  15   5   6      195.52      194.69      8.84 o 
  16   5   6      128.23      124.04      8.42 o 
   0   6   6      218.29      240.27      9.06 o 
   1   6   6      149.02      142.64      5.04 o 
   2   6   6      180.89      200.75      5.41 o 
   3   6   6        0.05       -0.51      1.09 o 
   4   6   6      348.61      345.65      5.24 o 
   5   6   6        2.04        0.52      2.12 o 
   6   6   6      391.53      344.50      7.18 o 
   7   6   6      166.30      170.08      5.64 o 
   8   6   6      297.35      308.64      7.59 o 
   9   6   6       20.42       26.67      4.35 o 
  10   6   6      456.25      477.71     10.98 o 
  11   6   6      153.57      169.35      7.23 o 
  12   6   6       31.45       31.87      4.81 o 
  13   6   6      122.91      126.44      7.68 o 
  14   6   6      213.49      219.81     12.56 o 
  15   6   6        3.93        2.35      3.80 o 
   1   7   6       72.09       64.43      3.92 o 
   2   7   6        5.25        2.73      1.97 o 
   3   7   6     1113.97     1063.99     13.97 o 
   4   7   6      230.29      203.08      5.38 o 
   5   7   6     1284.49     1255.52     16.07 o 
   6   7   6      270.42      259.50      7.53 o 
   7   7   6       13.38       11.49      3.23 o 
   8   7   6      116.37      107.82      6.50 o 
   9   7   6       20.26       15.50      3.72 o 
  10   7   6       22.90       20.18      3.96 o 
  11   7   6      294.34      306.25     11.90 o 
  12   7   6       90.70       87.42      6.18 o 
  13   7   6      197.63      223.51      9.70 o 
  14   7   6       25.37       23.31      5.31 o 
   0   8   6     1622.90     1467.01     32.49 o 
   1   8   6      672.02      658.32     11.47 o 
   2   8   6       91.66       88.45      6.13 o 
   3   8   6        5.99        3.78      2.67 o 
   4   8   6      138.65      149.76      5.20 o 
   5   8   6       48.55       54.22      3.72 o 
   6   8   6      352.79      343.14      7.61 o 
   7   8   6       15.52       20.56      4.41 o 
   8   8   6      253.82      235.99     11.41 o 
   9   8   6      211.26      213.55     10.36 o 
  10   8   6        0.97       -3.01      4.12 o 
  11   8   6      117.28      119.05      7.86 o 
  12   8   6       78.83       87.39      6.53 o 
  13   8   6      108.59      128.96      9.25 o 
   1   9   6      203.05      195.73      5.70 o 
   2   9   6       50.65       54.83      5.45 o 
   3   9   6      225.45      192.78      6.76 o 
   4   9   6       23.42       16.88      2.93 o 
   5   9   6      101.39      117.63      6.04 o 
   6   9   6       12.70       11.89      3.04 o 
   7   9   6      131.14      115.40      5.70 o 
   8   9   6      284.47      294.58      8.49 o 
   9   9   6      259.55      276.23     11.49 o 
  10   9   6      111.91      112.27      8.61 o 
  11   9   6       23.58       25.13      5.60 o 
   0  10   6     1873.73     1770.99     40.56 o 
   1  10   6       92.03       89.79      6.59 o 
   2  10   6       65.45       51.60      5.46 o 
   3  10   6        6.38        1.82      3.15 o 
   4  10   6        5.65        9.94      3.55 o 
   5  10   6       50.13       47.95      4.07 o 
   6  10   6       20.22       21.00      4.62 o 
   7  10   6        6.20        1.32      3.48 o 
   8  10   6       91.16       96.77      9.63 o 
   9  10   6        9.37        6.38      3.69 o 
  10  10   6      314.83      324.19     14.29 o 
   1  11   6      261.74      261.08     10.38 o 
   2  11   6        0.01       -4.17      4.17 o 
   3  11   6       82.94      111.65      7.73 o 
   4  11   6       69.14       66.47      6.96 o 
   5  11   6       70.62       99.26      6.71 o 
   6  11   6       18.78       25.20      4.37 o 
   7  11   6        9.12       16.85      9.47 o 
   1   1   7      574.04      635.92      4.77 o 
   2   1   7     3011.46     3066.21     18.53 o 
   3   1   7      969.16     1014.90      7.69 o 
   4   1   7        8.42       22.06      1.03 o 
   5   1   7     1776.74     1751.28     12.00 o 
   6   1   7     5431.37     5908.65     36.55 o 
   7   1   7      415.39      445.11      4.34 o 
   8   1   7      149.25      185.60      5.37 o 
   9   1   7        7.22        8.12      1.19 o 
  10   1   7      501.34      483.85      6.26 o 
  11   1   7     3080.13     2884.59     26.74 o 
  12   1   7        3.34        4.59      2.32 o 
  13   1   7      368.02      318.19      7.21 o 
  14   1   7      159.98      161.44      5.63 o 
  15   1   7        8.73       15.28      3.11 o 
  16   1   7       49.80       61.69      5.40 o 
  17   1   7      193.92      213.35     10.82 o 
  18   1   7      516.74      541.79     23.54 o 
   0   2   7      136.19      167.66      3.16 o 
   1   2   7     4061.61     4026.29     24.01 o 
   2   2   7        6.98       13.77      0.98 o 
   3   2   7      252.08      255.75      3.36 o 
   4   2   7       93.52       72.38      1.57 o 
   5   2   7     2181.06     2406.39     15.87 o 
   6   2   7      972.79     1026.74      7.59 o 
   7   2   7      516.78      568.98      5.64 o 
   8   2   7      972.43      940.40     10.05 o 
   9   2   7       49.39       41.49      3.67 o 
  10   2   7      753.89      658.66      9.30 o 
  11   2   7      156.08      149.94      4.45 o 
  12   2   7        0.09        0.60      1.95 o 
  13   2   7      614.25      581.50      8.85 o 
  14   2   7       80.48       74.28      3.56 o 
  15   2   7      134.94      129.35      5.63 o 
  16   2   7       12.58       15.65      3.53 o 
  17   2   7        5.72        8.87      4.59 o 
   1   3   7       13.42        8.83      0.94 o 
   2   3   7        2.59        5.88      0.88 o 
   3   3   7     4872.26     5129.03     31.76 o 
   4   3   7      171.53      156.01      2.86 o 
   5   3   7     1113.42     1307.69     12.11 o 
   6   3   7      147.10      151.79      3.50 o 
   7   3   7       86.72      128.92      3.97 o 
   8   3   7       89.66       89.35      3.82 o 
   9   3   7     3345.11     3342.80     26.95 o 
  10   3   7      189.52      148.10      4.97 o 
  11   3   7      415.32      367.02      7.29 o 
  12   3   7        0.04       -0.17      2.10 o 
  13   3   7      166.01      158.02      5.37 o 
  14   3   7       21.26       27.88      3.18 o 
  15   3   7       93.07      100.56      4.82 o 
  16   3   7        2.07        2.69      2.76 o 
  17   3   7       77.16       76.60      7.19 o 
   0   4   7      796.47      917.90      9.78 o 
   1   4   7     2948.98     3047.33     20.47 o 
   2   4   7     1057.17     1045.97      8.63 o 
   3   4   7      119.17      156.71      2.42 o 
   4   4   7      118.95       94.79      3.32 o 
   5   4   7      351.93      337.62      4.90 o 
   6   4   7       85.26       85.82      3.36 o 
   7   4   7       76.29       66.83      3.05 o 
   8   4   7      132.06      159.42      4.62 o 
   9   4   7      550.13      569.13      9.75 o 
  10   4   7      268.35      273.77      6.85 o 
  11   4   7       22.33       18.29      3.81 o 
  12   4   7       30.28       25.74      3.68 o 
  13   4   7      321.34      330.43      8.21 o 
  14   4   7       44.92       47.97      4.36 o 
  15   4   7       81.46       77.45      7.69 o 
  16   4   7        0.81       -3.10      3.10 o 
  17   4   7      139.29      154.54     13.19 o 
   1   5   7     1421.00     1398.31     10.64 o 
   2   5   7      770.32      739.51      6.90 o 
   3   5   7      394.46      375.69     10.06 o 
   4   5   7      459.20      479.40      6.76 o 
   5   5   7      471.22      436.58      8.02 o 
   6   5   7      419.59      397.90      6.95 o 
   7   5   7        0.04       -2.08      2.08 o 
   8   5   7       25.76       30.56      3.16 o 
   9   5   7       21.11       13.26      2.99 o 
  10   5   7       30.17       22.39      3.49 o 
  11   5   7       19.60       17.30      3.98 o 
  12   5   7        7.28        8.35      2.61 o 
  13   5   7        4.42        8.37      3.19 o 
  14   5   7      124.77      147.76      6.79 o 
  15   5   7        0.17        1.44      4.06 o 
  16   5   7        3.31        2.57      4.24 o 
   0   6   7      586.92      593.21     15.53 o 
   1   6   7      422.61      399.71     12.56 o 
   2   6   7      705.39      670.68     11.23 o 
   3   6   7     1579.01     1567.58     18.53 o 
   4   6   7      561.11      550.16      7.07 o 
   5   6   7      676.04      654.63     10.05 o 
   6   6   7     1671.42     1619.12     18.80 o 
   7   6   7      275.47      256.32      6.89 o 
   8   6   7        4.45        0.81      2.76 o 
   9   6   7      454.33      441.10     10.25 o 
  10   6   7      544.13      543.27     11.78 o 
  11   6   7        2.80        0.72      3.45 o 
  12   6   7      416.56      419.97     11.69 o 
  13   6   7      277.00      294.91     12.04 o 
  14   6   7      171.85      172.23      7.25 o 
  15   6   7      395.89      401.03     10.75 o 
   1   7   7     1335.02     1365.88     18.58 o 
   2   7   7        1.56       -1.02      1.90 o 
   3   7   7      354.64      304.91      6.55 o 
   4   7   7        5.95        2.52      2.15 o 
   5   7   7        0.02       -1.45      2.05 o 
   6   7   7      234.22      243.41      9.32 o 
   7   7   7      194.49      190.29      7.47 o 
   8   7   7      144.00      129.10      7.09 o 
   9   7   7       43.44       43.48      4.57 o 
  10   7   7      115.60      122.48      7.60 o 
  11   7   7      232.18      235.56      8.77 o 
  12   7   7       28.47       27.26      4.59 o 
  13   7   7       70.33       85.69      7.03 o 
  14   7   7        2.48       -2.16      4.40 o 
   0   8   7     1162.31     1156.94     20.26 o 
   1   8   7       34.74       43.87      3.77 o 
   2   8   7      805.22      781.03     13.21 o 
   3   8   7      113.86       95.66      4.33 o 
   4   8   7       52.53       42.13      3.41 o 
   5   8   7      584.38      524.14     14.81 o 
   6   8   7      243.89      241.35      6.42 o 
   7   8   7       78.43       76.72      4.38 o 
   8   8   7       18.67       19.08      4.78 o 
   9   8   7       34.30       42.13      5.42 o 
  10   8   7      161.00      155.25      8.38 o 
  11   8   7       30.02       44.06      5.89 o 
  12   8   7        6.62        2.39      4.28 o 
  13   8   7        0.08        7.49      5.93 o 
   1   9   7      199.38      166.73      5.90 o 
   2   9   7        1.96        5.64      3.01 o 
   3   9   7       45.12       40.05      4.14 o 
   4   9   7        0.01        5.02      2.59 o 
   5   9   7       97.95       92.91      4.80 o 
   6   9   7      574.46      567.29     11.24 o 
   7   9   7      120.11      117.40      5.67 o 
   8   9   7      122.62      127.75      6.37 o 
   9   9   7      327.22      345.88     12.71 o 
  10   9   7       98.07      109.75      8.62 o 
  11   9   7       88.08       78.61      7.23 o 
   0  10   7        4.86       -1.05      5.74 o 
   1  10   7       97.91      103.44      7.04 o 
   2  10   7      339.55      349.01      8.33 o 
   3  10   7      533.10      522.67     11.24 o 
   4  10   7       61.35       80.84      5.57 o 
   5  10   7      352.05      353.48      8.18 o 
   6  10   7       72.77       87.89      5.37 o 
   7  10   7       82.49       86.21      5.94 o 
   8  10   7        0.45        0.07      3.56 o 
   9  10   7       80.84       76.87     12.50 o 
   1  11   7      271.27      291.14     10.75 o 
   2  11   7        4.43        1.98      6.13 o 
   3  11   7        1.06       -2.25      4.18 o 
   4  11   7        2.37        3.97      3.57 o 
   5  11   7       26.62       29.56      4.96 o 
   6  11   7       91.16      100.83      5.98 o 
   0   0   8      739.26      802.99     11.32 o 
   1   0   8     5101.56     4634.64     37.61 o 
   2   0   8      136.43      122.13      2.58 o 
   3   0   8       11.57       12.11      2.45 o 
   4   0   8     3676.18     3509.79     31.58 o 
   5   0   8      841.39      905.85     11.62 o 
   6   0   8      931.28     1006.89     10.74 o 
   7   0   8      237.88      266.86      4.46 o 
   8   0   8     2507.13     1300.18    957.73 o 
   9   0   8       21.93        7.71      2.97 o 
  10   0   8     6515.52     6234.17    121.69 o 
  11   0   8     1701.03     1624.38     34.92 o 
  12   0   8     1298.57     1229.86     25.64 o 
  13   0   8      170.87      175.57      7.59 o 
  14   0   8      382.27      343.83     12.63 o 
  15   0   8       92.27       86.81      8.09 o 
  16   0   8      126.73      147.49     22.68 o 
  17   0   8        1.71       -2.02      6.48 o 
   1   1   8       95.24       79.72      2.73 o 
   2   1   8      730.55      775.16      5.97 o 
   3   1   8     1639.08     1519.84     10.40 o 
   4   1   8      111.43      158.01      2.25 o 
   5   1   8      223.57      289.24      3.62 o 
   6   1   8      455.02      520.55      5.08 o 
   7   1   8      153.39      120.96      2.44 o 
   8   1   8      875.84      839.75      8.09 o 
   9   1   8       81.06       60.69      2.52 o 
  10   1   8      138.69      131.91      3.40 o 
  11   1   8       53.73       42.46      3.30 o 
  12   1   8      158.38      147.08      5.20 o 
  13   1   8       19.01       20.01      2.91 o 
  14   1   8       23.88       22.46      3.13 o 
  15   1   8      119.86      123.35      5.45 o 
  16   1   8      347.17      367.65     11.04 o 
  17   1   8       23.72       34.63      6.78 o 
   0   2   8      365.71      393.82      5.26 o 
   1   2   8     2103.06     2298.62     14.99 o 
   2   2   8     9305.38     9692.93     58.28 o 
   3   2   8     3347.79     3687.67     24.24 o 
   4   2   8     1724.02     1833.50     12.57 o 
   5   2   8     1291.43     1271.39      9.34 o 
   6   2   8       93.72       87.17      2.37 o 
   7   2   8      347.57      326.56      4.07 o 
   8   2   8      319.61      334.96      5.57 o 
   9   2   8      161.32      144.79      4.11 o 
  10   2   8     1265.34     1225.84     14.60 o 
  11   2   8     1793.54     1791.41     19.83 o 
  12   2   8        5.25        3.46      2.20 o 
  13   2   8       11.91       16.77      2.64 o 
  14   2   8       14.77        6.63      2.27 o 
  15   2   8      321.72      331.76      9.57 o 
  16   2   8       33.65       47.57      6.42 o 
  17   2   8       63.10       55.30      5.53 o 
   1   3   8      951.04     1045.22      8.57 o 
   2   3   8     1648.65     1842.56     13.12 o 
   3   3   8     2329.09     2434.67     16.14 o 
   4   3   8      260.81      306.53      4.17 o 
   5   3   8      830.94      927.53      8.34 o 
   6   3   8      506.46      532.67      7.11 o 
   7   3   8      364.67      407.46      6.84 o 
   8   3   8      993.05     1005.20     10.14 o 
   9   3   8      322.86      349.52      5.85 o 
  10   3   8      231.53      226.61      5.17 o 
  11   3   8      393.53      341.80      6.87 o 
  12   3   8       18.60       24.31      2.85 o 
  13   3   8       58.68       58.17      3.89 o 
  14   3   8      123.42      131.09      5.30 o 
  15   3   8        1.37        2.38      2.65 o 
  16   3   8      162.84      184.87     12.55 o 
  17   3   8       55.71       68.21      8.54 o 
   0   4   8    12079.17    13036.57    103.07 o 
   1   4   8      112.91      162.51      2.59 o 
   2   4   8      176.19      226.36      3.28 o 
   3   4   8       65.18       82.55      1.92 o 
   4   4   8      288.39      329.37      5.33 o 
   5   4   8       47.23       52.33      2.82 o 
   6   4   8       54.30       76.14      3.51 o 
   7   4   8        0.26        0.49      2.11 o 
   8   4   8      104.54       72.72      3.69 o 
   9   4   8        3.54       -0.07      2.26 o 
  10   4   8      417.82      367.55      7.35 o 
  11   4   8      415.27      400.47     11.30 o 
  12   4   8      245.95      247.27      6.88 o 
  13   4   8      134.45      116.92      5.61 o 
  14   4   8       17.94       12.73      3.40 o 
  15   4   8       68.34       79.92      5.33 o 
  16   4   8       11.88       16.21      3.91 o 
   1   5   8     3394.41     3480.79     24.37 o 
   2   5   8      431.70      444.51      5.39 o 
   3   5   8     1385.27     1326.18     14.42 o 
   4   5   8      152.60      135.33      3.35 o 
   5   5   8      819.78      916.49     11.54 o 
   6   5   8      447.32      480.88      7.88 o 
   7   5   8     1022.37     1007.47     13.43 o 
   8   5   8        5.42       -2.25      2.25 o 
   9   5   8      154.87      159.53      6.19 o 
  10   5   8      466.54      472.46      9.95 o 
  11   5   8      277.45      262.18      8.86 o 
  12   5   8        0.00       -2.19      2.34 o 
  13   5   8      100.60      103.24      5.54 o 
  14   5   8      144.53      135.70      6.84 o 
  15   5   8       93.82       94.81      6.17 o 
  16   5   8       10.83       13.89      6.11 o 
   0   6   8      327.56      289.25     10.49 o 
   1   6   8      165.41      146.99      5.33 o 
   2   6   8       21.41       13.64      1.74 o 
   3   6   8       77.97       69.57      3.35 o 
   4   6   8      242.36      233.91      5.27 o 
   5   6   8      951.39      921.13     10.08 o 
   6   6   8      101.66      114.65      4.87 o 
   7   6   8        0.74        2.08      2.59 o 
   8   6   8      711.01      776.53     12.79 o 
   9   6   8       34.81       35.11      5.14 o 
  10   6   8       64.71       63.16      5.18 o 
  11   6   8      648.98      654.08     13.57 o 
  12   6   8      163.63      184.22      8.73 o 
  13   6   8       35.28       38.01      5.47 o 
  14   6   8       10.85       15.61      3.83 o 
  15   6   8      315.07      322.25     11.17 o 
   1   7   8      757.46      740.93     10.58 o 
   2   7   8      111.37      107.53      4.16 o 
   3   7   8      745.41      691.07     10.62 o 
   4   7   8       97.94       86.02      4.53 o 
   5   7   8      321.88      330.29      7.01 o 
   6   7   8       31.47       41.39      3.28 o 
   7   7   8       68.37       83.81      5.34 o 
   8   7   8        3.27        7.60      3.83 o 
   9   7   8        4.95        1.65      3.35 o 
  10   7   8      207.52      226.57      8.54 o 
  11   7   8      203.20      218.07      9.41 o 
  12   7   8       53.55       47.63      5.43 o 
  13   7   8       84.49       85.96      7.15 o 
  14   7   8        3.85       12.90      6.24 o 
   0   8   8       13.70       11.30      4.43 o 
   1   8   8       56.57       59.39      4.19 o 
   2   8   8        3.57        3.08      2.80 o 
   3   8   8        2.09       -1.68      2.12 o 
   4   8   8       20.15       26.00      3.06 o 
   5   8   8      165.57      162.50      5.59 o 
   6   8   8        0.45        4.91      2.67 o 
   7   8   8      217.89      211.77      6.56 o 
   8   8   8      189.89      205.02      9.93 o 
   9   8   8      118.74      130.01      7.89 o 
  10   8   8        9.55        4.82      4.25 o 
  11   8   8        4.51        9.34      4.79 o 
  12   8   8        8.78       12.55      4.63 o 
  13   8   8      152.89      150.79     10.25 o 
   1   9   8       13.16       12.63      3.89 o 
   2   9   8        1.29       -2.75      2.75 o 
   3   9   8       12.49       22.73      3.64 o 
   4   9   8       42.30       47.18      3.73 o 
   5   9   8      294.30      275.99      7.17 o 
   6   9   8       82.68       69.63      4.80 o 
   7   9   8       27.91       17.10      3.48 o 
   8   9   8        3.45        8.75      4.19 o 
   9   9   8      563.61      585.49     20.95 o 
  10   9   8      142.10      150.21     11.86 o 
  11   9   8       77.03       83.24      7.48 o 
   0  10   8        0.33        2.10      5.40 o 
   1  10   8      218.09      215.15      9.17 o 
   2  10   8      339.48      317.57      8.30 o 
   3  10   8        3.35        5.41      3.39 o 
   4  10   8      134.46      127.52      6.63 o 
   5  10   8       36.46       42.24      4.32 o 
   6  10   8        6.44        3.53      3.65 o 
   7  10   8      107.93      114.62      6.57 o 
   8  10   8        4.07        3.59      3.68 o 
   9  10   8        4.82        2.94      4.35 o 
   1  11   8       10.55        8.49      4.67 o 
   2  11   8        7.01        3.53      4.48 o 
   3  11   8      246.21      306.16     15.37 o 
   4  11   8       40.93       47.80      4.93 o 
   5  11   8      364.98      434.97     12.00 o 
   6  11   8       10.53        6.27     15.44 o 
   1   1   9      988.18      998.71      7.12 o 
   2   1   9     3428.63     3565.52     20.98 o 
   3   1   9      134.77      174.58      2.13 o 
   4   1   9     6679.85     6831.63     41.82 o 
   5   1   9     1696.11     1901.23     13.13 o 
   6   1   9     2709.94     2897.24     20.74 o 
   7   1   9     3366.02     3429.80     22.40 o 
   8   1   9     1119.68      962.28     14.15 o 
   9   1   9       81.35       72.86      2.93 o 
  10   1   9        5.16        1.40      1.65 o 
  11   1   9     1091.59     1045.50     11.55 o 
  12   1   9        0.34       -2.38      2.38 o 
  13   1   9      591.92      565.52     16.16 o 
  14   1   9       36.54       36.01      3.95 o 
  15   1   9       77.48       87.01      5.22 o 
  16   1   9       12.19       22.48      5.23 o 
  17   1   9      147.38      150.57     14.10 o 
   0   2   9      349.55      357.44      7.06 o 
   1   2   9        0.47        0.95      0.70 o 
   2   2   9     3254.25     3488.43     22.22 o 
   3   2   9     2087.73     2198.12     14.75 o 
   4   2   9       18.87       35.03      1.46 o 
   5   2   9      122.27      181.96      2.62 o 
   6   2   9      139.22      136.90      3.00 o 
   7   2   9      809.70      861.95      7.79 o 
   8   2   9      236.40      277.77      4.05 o 
   9   2   9      482.40      517.14     21.61 o 
  10   2   9      393.38      425.08     10.36 o 
  11   2   9        3.35        5.67      2.22 o 
  12   2   9      622.46      562.64      9.15 o 
  13   2   9       78.25       84.99      4.09 o 
  14   2   9       52.38       63.58      4.59 o 
  15   2   9      720.87      732.06     17.25 o 
  16   2   9      204.02      231.17      8.29 o 
  17   2   9      117.94      122.45      6.36 o 
   1   3   9       12.00       14.15      1.08 o 
   2   3   9     2339.09     2506.03     17.32 o 
   3   3   9     1759.34     2087.16     14.27 o 
   4   3   9     1066.20     1162.64      9.17 o 
   5   3   9     2063.57     2206.57     15.25 o 
   6   3   9      538.34      516.64      6.09 o 
   7   3   9       10.61        5.06      1.18 o 
   8   3   9       68.18       63.84      2.49 o 
   9   3   9      589.58      569.24      8.66 o 
  10   3   9      196.58      216.16      5.41 o 
  11   3   9       48.51       42.81      4.51 o 
  12   3   9      152.59      148.39      5.14 o 
  13   3   9       20.29       31.35      3.39 o 
  14   3   9      186.81      181.49      7.76 o 
  15   3   9       10.62       10.54      3.93 o 
  16   3   9        0.02        0.12      3.88 o 
  17   3   9       34.66       44.95     12.67 o 
   0   4   9     1158.26     1309.41     12.60 o 
   1   4   9     6946.73     7110.25     45.35 o 
   2   4   9     1658.10     1832.30     13.99 o 
   3   4   9      123.95      132.40      2.52 o 
   4   4   9       29.47       26.50      1.63 o 
   5   4   9     1937.29     2128.51     19.64 o 
   6   4   9       11.55        9.00      1.97 o 
   7   4   9       29.57       29.04      2.62 o 
   8   4   9      214.61      231.03      5.61 o 
   9   4   9       81.02       64.28      3.97 o 
  10   4   9       45.48       33.75      4.84 o 
  11   4   9        3.23        2.59      2.33 o 
  12   4   9      106.70       97.69      5.03 o 
  13   4   9       49.95       35.25      4.46 o 
  14   4   9       12.53        6.04      3.21 o 
  15   4   9       22.23       25.46      3.86 o 
  16   4   9        7.18        7.40      3.58 o 
   1   5   9      944.29      924.50      9.60 o 
   2   5   9     2770.85     2900.31     22.90 o 
   3   5   9      266.48      232.32      4.53 o 
   4   5   9       13.35       15.93      1.80 o 
   5   5   9        4.43        4.51      1.42 o 
   6   5   9      899.75      923.79     11.81 o 
   7   5   9      453.07      493.37      8.77 o 
   8   5   9       10.96        7.11      2.59 o 
   9   5   9        6.23        0.61      2.73 o 
  10   5   9        3.43        1.47      2.86 o 
  11   5   9       14.94        7.44      3.79 o 
  12   5   9        2.19        1.76      2.56 o 
  13   5   9       46.92       41.31      4.34 o 
  14   5   9        9.97        4.94      3.45 o 
  15   5   9        0.00       -1.66      3.42 o 
  16   5   9       22.72       18.01      6.13 o 
   0   6   9       97.44      126.38      6.21 o 
   1   6   9        8.46        8.30      1.44 o 
   2   6   9      108.89      113.08      3.17 o 
   3   6   9       16.73       18.49      2.46 o 
   4   6   9        3.65        6.63      2.09 o 
   5   6   9      197.65      178.66      6.43 o 
   6   6   9      932.27      931.78     14.07 o 
   7   6   9      287.24      233.74      6.75 o 
   8   6   9      780.88      770.50     14.05 o 
   9   6   9       87.39       77.54      5.34 o 
  10   6   9       35.58       32.69      4.35 o 
  11   6   9       32.31       18.54      4.47 o 
  12   6   9      351.65      346.20     10.98 o 
  13   6   9     1120.35     1144.49     24.70 o 
  14   6   9      510.27      514.95     11.86 o 
  15   6   9       48.45       61.22      8.39 o 
   1   7   9      448.24      404.97      7.57 o 
   2   7   9      117.47      125.68      5.77 o 
   3   7   9      342.35      320.95      7.34 o 
   4   7   9       32.61       31.04      3.02 o 
   5   7   9       14.41       13.37      2.60 o 
   6   7   9     1077.59      989.73     13.16 o 
   7   7   9       67.48       71.40      5.17 o 
   8   7   9       51.73       55.49      5.38 o 
   9   7   9      162.61      180.19      8.44 o 
  10   7   9       86.36       86.74      6.12 o 
  11   7   9      137.23      155.11      7.67 o 
  12   7   9       17.89       15.40      4.87 o 
  13   7   9      313.09      328.91     14.28 o 
  14   7   9       14.45       12.22      6.47 o 
   0   8   9     3896.98     3713.31     54.25 o 
   1   8   9      196.99      194.72      7.21 o 
   2   8   9       45.90       49.61      4.16 o 
   3   8   9       12.87        6.57      2.79 o 
   4   8   9       17.23       13.61      2.73 o 
   5   8   9        4.07        7.20      2.65 o 
   6   8   9      355.70      348.36     12.55 o 
   7   8   9      155.68      182.65      7.27 o 
   8   8   9       16.01        8.55      4.14 o 
   9   8   9       60.41       78.45     23.34 o 
  10   8   9      265.89      280.81     10.74 o 
  11   8   9       54.18       56.27      6.41 o 
  12   8   9      568.09      599.36     18.52 o 
  13   8   9       65.13       66.85      8.93 o 
   1   9   9       71.03       75.72      4.79 o 
   2   9   9      226.29      223.21      7.24 o 
   3   9   9       16.95       18.71      3.65 o 
   4   9   9       13.80       10.14      3.82 o 
   5   9   9        4.09        5.96      4.07 o 
   6   9   9        0.12        5.67      3.09 o 
   7   9   9        5.95        9.81      3.32 o 
   8   9   9      622.69      572.65     12.54 o 
   9   9   9        1.13       -0.58      3.35 o 
  10   9   9        0.09       -0.70      5.04 o 
  11   9   9      119.78      126.43     11.33 o 
   0  10   9       53.57       71.24      9.03 o 
   1  10   9        2.37        1.66      3.77 o 
   2  10   9      418.64      409.99      9.67 o 
   3  10   9        0.38        4.38      3.34 o 
   4  10   9        2.63        1.06      3.41 o 
   5  10   9      139.22      137.71      6.01 o 
   6  10   9      184.06      188.97      7.18 o 
   7  10   9       25.78       22.41      4.33 o 
   8  10   9        8.09        8.14      4.16 o 
   9  10   9        8.01        5.91      5.31 o 
   1  11   9       18.94       21.03      5.09 o 
   2  11   9        1.32       -3.98      3.98 o 
   3  11   9      112.34      114.40     11.86 o 
   4  11   9        0.77        0.74      3.74 o 
   5  11   9       52.94       41.60     10.29 o 
   6  11   9        4.33        8.43      6.94 o 
   0   0  10     1898.39     1729.10     22.18 o 
   1   0  10     3902.27     4043.79     35.96 o 
   2   0  10      663.34      611.15      7.58 o 
   3   0  10     1882.39     1899.75     18.28 o 
   4   0  10      750.70      825.90      8.90 o 
   5   0  10     1493.40     1520.53     14.27 o 
   6   0  10     5695.68     5972.87     48.85 o 
   7   0  10     8484.08     8544.84     79.78 o 
   8   0  10      152.24      106.15     18.77 o 
   9   0  10     1538.99     1401.06     23.85 o 
  10   0  10      143.28      162.37      7.12 o 
  11   0  10     6227.44     6013.57     98.67 o 
  12   0  10        5.34        1.05      3.20 o 
  13   0  10      227.25      205.33      7.85 o 
  14   0  10       65.29       55.68      4.20 o 
  15   0  10      403.50      424.93     23.93 o 
  16   0  10       19.58       22.82      7.64 o 
  17   0  10      136.95      160.79     14.03 o 
   1   1  10      105.15      122.70      2.23 o 
   2   1  10     2094.08     2051.78     12.85 o 
   3   1  10     1976.03     2180.48     13.59 o 
   4   1  10     6425.72     6619.31     42.34 o 
   5   1  10       75.95      101.65      2.12 o 
   6   1  10      297.78      316.05      5.92 o 
   7   1  10      560.46      477.55      8.04 o 
   8   1  10      226.19      196.89      4.60 o 
   9   1  10      621.44      566.03      7.80 o 
  10   1  10     1571.33     1513.84     16.35 o 
  11   1  10      393.69      360.86      6.42 o 
  12   1  10       40.36       36.38      3.85 o 
  13   1  10      284.64      287.49      8.79 o 
  14   1  10        5.20        5.64      4.30 o 
  15   1  10       59.90       63.36      4.83 o 
  16   1  10       55.41       56.43      6.51 o 
  17   1  10       28.14       40.17      6.40 o 
   0   2  10     1136.69     1355.58     14.99 o 
   1   2  10      139.76      136.69      2.33 o 
   2   2  10      276.54      327.48      3.31 o 
   3   2  10     1818.19     2159.24     14.68 o 
   4   2  10     1729.76     1905.63     14.43 o 
   5   2  10      167.42      215.46      2.96 o 
   6   2  10       17.73       30.80      1.55 o 
   7   2  10       49.93       43.77      1.89 o 
   8   2  10        2.50        4.08      1.28 o 
   9   2  10      207.22      211.07      4.32 o 
  10   2  10     1326.11     1284.03     16.32 o 
  11   2  10        0.64        0.37      2.19 o 
  12   2  10      297.63      283.39      6.72 o 
  13   2  10      163.78      161.78      5.33 o 
  14   2  10      143.20      138.53      6.74 o 
  15   2  10      168.32      169.27      7.45 o 
  16   2  10       65.41       92.38      6.08 o 
  17   2  10       40.48       45.27      7.69 o 
   1   3  10        7.63        0.82      0.65 o 
   2   3  10      238.10      210.06      2.96 o 
   3   3  10       19.77       26.85      1.42 o 
   4   3  10     1366.55     1411.38     10.50 o 
   5   3  10      297.34      317.22      3.66 o 
   6   3  10      146.88      156.66      3.16 o 
   7   3  10       10.68       14.77      1.70 o 
   8   3  10     1417.53     1484.78     14.68 o 
   9   3  10      326.08      317.81      7.46 o 
  10   3  10        8.08        9.88      2.31 o 
  11   3  10       30.31       25.21      3.01 o 
  12   3  10      240.65      244.55      6.58 o 
  13   3  10       90.34       72.55      4.39 o 
  14   3  10       22.57       26.87      3.61 o 
  15   3  10      111.60      105.59      5.32 o 
  16   3  10       59.23       55.24      5.74 o 
  17   3  10       18.78       22.87      7.97 o 
   0   4  10     5699.94     5907.18     48.44 o 
   1   4  10     2133.54     2281.16     16.29 o 
   2   4  10      257.44      282.53      3.93 o 
   3   4  10      754.00      944.40      7.79 o 
   4   4  10      448.43      497.51      5.18 o 
   5   4  10        0.67       -0.11      0.99 o 
   6   4  10      976.99      901.72      8.97 o 
   7   4  10      399.03      401.60      6.18 o 
   8   4  10      256.45      278.70      6.41 o 
   9   4  10      297.69      257.42      6.27 o 
  10   4  10      412.23      388.79      7.68 o 
  11   4  10      819.12      795.92     14.31 o 
  12   4  10     1056.33      973.37     15.38 o 
  13   4  10       55.81       49.46      4.24 o 
  14   4  10       12.32       13.65      3.40 o 
  15   4  10       10.34        9.46      3.54 o 
  16   4  10        6.33        4.47      3.48 o 
   1   5  10     1617.99     1596.64     16.69 o 
   2   5  10       76.65      113.28      3.51 o 
   3   5  10      234.27      205.00      4.92 o 
   4   5  10      180.79      179.19      4.11 o 
   5   5  10       64.72       71.10      2.56 o 
   6   5  10      868.10      977.76     12.68 o 
   7   5  10      346.35      313.84      7.04 o 
   8   5  10       80.04       91.01      4.95 o 
   9   5  10      817.94      750.00     12.83 o 
  10   5  10      102.15       97.59      6.33 o 
  11   5  10       50.46       62.69      6.90 o 
  12   5  10       24.89       41.87      3.98 o 
  13   5  10       18.47       22.05      3.75 o 
  14   5  10       90.81      113.18      6.44 o 
  15   5  10      348.99      372.24     10.41 o 
   0   6  10      502.89      446.72     13.30 o 
   1   6  10      889.17      914.26      9.99 o 
   2   6  10     3053.66     2990.30     27.07 o 
   3   6  10      540.89      496.07      8.02 o 
   4   6  10      909.04      900.76     11.87 o 
   5   6  10      478.21      446.51      7.27 o 
   6   6  10       20.96       14.99      2.20 o 
   7   6  10      114.19      108.51      5.31 o 
   8   6  10      285.40      265.41      8.15 o 
   9   6  10        0.32       -2.97      2.97 o 
  10   6  10       28.74       24.53      4.17 o 
  11   6  10      213.71      223.66      9.04 o 
  12   6  10        9.06        5.79      4.40 o 
  13   6  10      311.17      336.28      8.69 o 
  14   6  10      278.89      275.33     18.07 o 
  15   6  10      260.59      254.18     10.35 o 
   1   7  10     4032.38     3841.69     39.49 o 
   2   7  10      501.58      492.71      8.43 o 
   3   7  10      350.58      349.67      7.34 o 
   4   7  10      115.42      104.75      4.60 o 
   5   7  10      458.72      424.40      8.61 o 
   6   7  10       21.98       22.52      2.95 o 
   7   7  10     1346.94     1271.41     18.39 o 
   8   7  10      122.35      122.03      7.29 o 
   9   7  10       40.91       39.51      5.18 o 
  10   7  10       56.88       70.14      5.69 o 
  11   7  10       58.24       53.03      5.48 o 
  12   7  10       43.23       35.27      7.27 o 
  13   7  10        0.32       -3.69      4.39 o 
  14   7  10       17.66        5.40      6.21 o 
   0   8  10     2672.49     2558.69     41.94 o 
   1   8  10      768.96      724.55     12.83 o 
   2   8  10       60.17       56.60      4.35 o 
   3   8  10      136.51      141.90      5.15 o 
   4   8  10       68.31       78.19      5.00 o 
   5   8  10       59.80       65.74      4.22 o 
   6   8  10      110.74       94.71      5.10 o 
   7   8  10       53.36       59.90      7.01 o 
   8   8  10        8.08        7.20      2.90 o 
   9   8  10       57.05       51.66      5.82 o 
  10   8  10        1.54        2.39      4.41 o 
  11   8  10       18.20       12.74      5.38 o 
  12   8  10        0.21        2.35      4.76 o 
   1   9  10       17.69       13.68      3.42 o 
   2   9  10      119.09      118.35      6.05 o 
   3   9  10      117.00      115.28      6.08 o 
   4   9  10       55.97       42.71      3.64 o 
   5   9  10      106.18      104.60      6.41 o 
   6   9  10        0.73       -1.48      2.88 o 
   7   9  10      260.95      242.98      7.75 o 
   8   9  10        0.12        0.88      3.28 o 
   9   9  10       18.17       10.01      4.00 o 
  10   9  10       53.00       39.17      9.36 o 
  11   9  10       85.29       84.93     17.48 o 
   0  10  10      170.39      178.57     12.80 o 
   1  10  10       56.36       46.95      5.61 o 
   2  10  10        5.30        4.41      3.31 o 
   3  10  10       34.42       25.82      4.18 o 
   4  10  10        5.97        3.31      3.55 o 
   5  10  10       90.78       83.34      6.06 o 
   6  10  10      124.13      116.22      6.08 o 
   7  10  10        0.09        0.73      3.64 o 
   8  10  10       14.16       15.60      5.01 o 
   9  10  10      515.22      542.30     20.46 o 
   1  11  10       51.89       59.50      6.58 o 
   2  11  10       53.58       50.00      8.18 o 
   3  11  10      224.68      238.71      8.13 o 
   4  11  10      104.06       84.38      6.50 o 
   5  11  10        0.84       -2.04      7.67 o 
   1   1  11       15.06        7.76      0.87 o 
   2   1  11      417.48      460.92      4.13 o 
   3   1  11     4550.30     5033.49     29.35 o 
   4   1  11       59.17       56.95      1.53 o 
   5   1  11      469.69      512.98      5.81 o 
   6   1  11      235.81      214.57      5.07 o 
   7   1  11       18.35        1.60      1.09 o 
   8   1  11      227.98      227.72      5.03 o 
   9   1  11      923.35      849.23     10.16 o 
  10   1  11       48.07       47.23      2.80 o 
  11   1  11     1817.88     1662.83     17.74 o 
  12   1  11       44.61       51.04      3.19 o 
  13   1  11     1157.67     1121.31     17.81 o 
  14   1  11       14.07       18.05      3.61 o 
  15   1  11       12.55       18.37      3.71 o 
  16   1  11      146.34      141.87      7.61 o 
  17   1  11      284.35      322.55     14.67 o 
   0   2  11        0.35        2.55      1.15 o 
   1   2  11     1061.64     1009.66      7.29 o 
   2   2  11     1114.66     1154.04      8.06 o 
   3   2  11      334.89      391.84      4.25 o 
   4   2  11      126.29      118.77      2.38 o 
   5   2  11     2190.97     2222.54     15.49 o 
   6   2  11     1854.83     1850.13     13.91 o 
   7   2  11        6.85        2.97      1.47 o 
   8   2  11       35.66       34.12      2.31 o 
   9   2  11      671.60      632.03      9.65 o 
  10   2  11      119.37      131.72      4.83 o 
  11   2  11       93.99       77.56      4.14 o 
  12   2  11      380.45      355.01      7.59 o 
  13   2  11       22.94       22.72      2.89 o 
  14   2  11       16.42       17.99      3.76 o 
  15   2  11       12.07       14.67      4.09 o 
  16   2  11      147.49      152.69      7.39 o 
  17   2  11        1.03       11.09      5.26 o 
   1   3  11       38.70       32.13      1.36 o 
   2   3  11      622.13      636.25      5.82 o 
   3   3  11      199.44      256.01      3.72 o 
   4   3  11       26.95       24.96      1.46 o 
   5   3  11      533.76      467.16      5.10 o 
   6   3  11      734.15      711.19      6.54 o 
   7   3  11        1.09        2.79      1.06 o 
   8   3  11        5.90        6.59      1.96 o 
   9   3  11       52.35       65.76      3.50 o 
  10   3  11      284.33      271.39      6.24 o 
  11   3  11     1330.75     1301.57     17.19 o 
  12   3  11       31.31       37.62      3.54 o 
  13   3  11      163.04      148.08      5.99 o 
  14   3  11       13.40        8.43      3.11 o 
  15   3  11        8.37        5.00      4.15 o 
  16   3  11       36.26       34.34      5.26 o 
   0   4  11      306.02      299.02      4.33 o 
   1   4  11      946.24      926.70      8.07 o 
   2   4  11      171.57      159.19      3.96 o 
   3   4  11      139.34      145.75      3.04 o 
   4   4  11       13.23       11.60      1.41 o 
   5   4  11      126.58      129.47      2.96 o 
   6   4  11        2.29        0.36      1.31 o 
   7   4  11       34.58       27.33      2.02 o 
   8   4  11      251.38      258.54      5.67 o 
   9   4  11      214.54      171.67      5.20 o 
  10   4  11        7.05        3.23      2.28 o 
  11   4  11       20.88       14.56      2.87 o 
  12   4  11      433.08      411.56     10.23 o 
  13   4  11      334.38      330.21      8.47 o 
  14   4  11       38.79       47.30      4.42 o 
  15   4  11      382.66      325.68     11.72 o 
  16   4  11        5.77        2.97      3.99 o 
   1   5  11     1573.83     1570.04     16.60 o 
   2   5  11     1316.61     1314.23     13.79 o 
   3   5  11       18.81        8.50      1.99 o 
   4   5  11       22.50       19.69      1.69 o 
   5   5  11      739.56      795.20      9.62 o 
   6   5  11      143.57      132.54      3.98 o 
   7   5  11      244.25      207.66      5.63 o 
   8   5  11      410.91      333.64      8.17 o 
   9   5  11      165.34      191.51      5.37 o 
  10   5  11        7.61        5.89      2.41 o 
  11   5  11       98.48      110.94      6.24 o 
  12   5  11       27.85       25.89      3.49 o 
  13   5  11       39.99       34.83      8.56 o 
  14   5  11       62.84       78.36      5.59 o 
  15   5  11       31.76       23.67      4.47 o 
   0   6  11       61.69       64.86      6.16 o 
   1   6  11      371.01      360.27      6.53 o 
   2   6  11     5098.23     4912.11     44.93 o 
   3   6  11      165.42      160.77      4.18 o 
   4   6  11      665.54      598.28      9.21 o 
   5   6  11        4.13        7.06      2.14 o 
   6   6  11      331.93      318.33      6.54 o 
   7   6  11      167.71      149.45      7.57 o 
   8   6  11       15.20       16.36      3.67 o 
   9   6  11      121.22      120.61      6.61 o 
  10   6  11       14.18       14.04      3.90 o 
  11   6  11      213.32      214.45      9.11 o 
  12   6  11       92.64      112.12      7.62 o 
  13   6  11        2.61        5.29      3.73 o 
  14   6  11       18.17       15.55      4.06 o 
   1   7  11      867.03      888.29     12.77 o 
   2   7  11        9.96       13.59      2.08 o 
   3   7  11        6.72        8.72      2.58 o 
   4   7  11      189.01      177.81      5.66 o 
   5   7  11        1.16       -2.07      2.07 o 
   6   7  11      160.81      145.57      6.84 o 
   7   7  11       25.83       29.61      3.12 o 
   8   7  11      162.91      144.65      7.91 o 
   9   7  11        8.08        4.27      4.04 o 
  10   7  11       12.47       13.04      4.56 o 
  11   7  11      145.18      168.65      8.28 o 
  12   7  11       32.69       35.42      8.54 o 
  13   7  11       40.49       45.88      6.24 o 
   0   8  11      237.89      236.63     10.42 o 
   1   8  11       47.38       43.34      3.25 o 
   2   8  11        9.79        4.51      2.90 o 
   3   8  11       77.30       73.73      3.99 o 
   4   8  11       21.57       24.69      3.15 o 
   5   8  11       33.02       35.19      3.55 o 
   6   8  11       86.94       91.31      5.10 o 
   7   8  11       14.40       12.92      3.17 o 
   8   8  11      183.65      193.03      6.74 o 
   9   8  11       36.30       34.40      5.39 o 
  10   8  11      463.00      496.55     28.57 o 
  11   8  11      138.52      159.61     10.30 o 
  12   8  11      278.19      281.82     15.44 o 
   1   9  11      680.20      660.74     12.56 o 
   2   9  11      105.49      110.71      5.94 o 
   3   9  11       46.79       45.56      4.52 o 
   4   9  11        0.00        2.71      2.62 o 
   5   9  11       84.57       67.07      4.82 o 
   6   9  11      130.60      131.10      6.13 o 
   7   9  11       48.49       59.80      5.17 o 
   8   9  11       13.35       10.90      3.73 o 
   9   9  11        0.03       -1.57      3.27 o 
  10   9  11        5.19        9.81      5.58 o 
   0  10  11      567.95      644.11     35.13 o 
   1  10  11       18.72       21.03      4.68 o 
   2  10  11      163.65      189.19      7.36 o 
   3  10  11       33.05       39.55      4.64 o 
   4  10  11       46.69       49.10      6.58 o 
   5  10  11       98.35       88.06      8.80 o 
   6  10  11       41.35       38.51      4.38 o 
   7  10  11        9.71        7.28      4.74 o 
   8  10  11        2.25        2.78      4.29 o 
   1  11  11       51.79       49.44      6.20 o 
   2  11  11       42.00       29.25      5.41 o 
   3  11  11        2.20        2.18      3.58 o 
   4  11  11      132.42      126.58     10.65 o 
   5  11  11       21.01       20.96      7.45 o 
   0   0  12      594.16      473.48      8.63 o 
   1   0  12       91.88       78.31      2.68 o 
   2   0  12       30.66       29.35      1.85 o 
   3   0  12     3785.63     4229.53     35.52 o 
   4   0  12     2368.02     2563.19     22.60 o 
   5   0  12     6166.40     6313.03     51.69 o 
   6   0  12     1274.68     1159.35     12.61 o 
   7   0  12     4609.56     4591.87     49.17 o 
   8   0  12       31.20       42.55      3.93 o 
   9   0  12     1671.74     1700.85     41.01 o 
  10   0  12     4832.73     4697.54     67.07 o 
  11   0  12      522.68      498.56     12.76 o 
  12   0  12      549.42      527.47     13.43 o 
  13   0  12        7.46        2.22      3.48 o 
  14   0  12      528.61      551.70     13.53 o 
  15   0  12       99.99       96.72     10.52 o 
  16   0  12       87.02       88.09     10.89 o 
  17   0  12      422.53      482.39     30.33 o 
   1   1  12       74.28       83.52      1.88 o 
   2   1  12      864.59      889.30      6.70 o 
   3   1  12      256.41      277.21      3.16 o 
   4   1  12      949.41     1052.35      7.67 o 
   5   1  12      619.84      655.71      5.88 o 
   6   1  12       90.62       93.39      3.23 o 
   7   1  12       37.00       41.37      2.80 o 
   8   1  12      661.97      630.90      9.01 o 
   9   1  12     1215.24     1202.92     13.92 o 
  10   1  12     1008.80      991.70     12.17 o 
  11   1  12       19.27       31.96      4.27 o 
  12   1  12      333.59      325.43      7.01 o 
  13   1  12      214.79      222.62      7.61 o 
  14   1  12       42.47       44.46      4.50 o 
  15   1  12       57.59       61.40      5.06 o 
  16   1  12        0.62        0.78      6.93 o 
  17   1  12        6.70       12.40      6.70 o 
   0   2  12       32.59       47.46      2.16 o 
   1   2  12        5.31        6.84      0.93 o 
   2   2  12       88.55       62.30      1.66 o 
   3   2  12      883.13      962.94      8.22 o 
   4   2  12      513.20      534.53      5.32 o 
   5   2  12      185.91      180.95      4.08 o 
   6   2  12      236.24      268.65      4.31 o 
   7   2  12       57.05       71.42      2.75 o 
   8   2  12      105.34      132.76      4.30 o 
   9   2  12      284.55      273.31      5.32 o 
  10   2  12      127.77      128.96      3.98 o 
  11   2  12        0.74       -1.08      2.23 o 
  12   2  12      117.88       97.24      4.62 o 
  13   2  12      184.88      192.73      5.74 o 
  14   2  12       10.22       10.97      3.64 o 
  15   2  12      374.19      394.14     10.49 o 
  16   2  12        1.11       -4.66      4.66 o 
  17   2  12       66.17       88.83     10.77 o 
   1   3  12     1165.03     1298.02      9.75 o 
   2   3  12        0.24        0.76      0.86 o 
   3   3  12      194.13      234.99      3.37 o 
   4   3  12      554.18      564.61      6.15 o 
   5   3  12       33.04       34.56      1.82 o 
   6   3  12      637.61      675.80      7.01 o 
   7   3  12      148.86      157.67      6.28 o 
   8   3  12      116.42      122.71      3.52 o 
   9   3  12      271.15      274.44      6.34 o 
  10   3  12      188.64      196.22      5.53 o 
  11   3  12        0.00       -2.28      2.28 o 
  12   3  12       59.57       65.01      4.46 o 
  13   3  12       58.19       57.64      7.33 o 
  14   3  12       84.61       85.14      7.92 o 
  15   3  12      196.45      213.33      9.03 o 
  16   3  12       42.39       39.29      6.20 o 
   0   4  12     1818.64     1821.27     16.93 o 
   1   4  12        1.88       -0.71      1.05 o 
   2   4  12     1537.07     1602.54     16.36 o 
   3   4  12      101.47      120.25      3.27 o 
   4   4  12      546.24      604.87      6.77 o 
   5   4  12      105.86      110.15      2.98 o 
   6   4  12      750.47      731.46      8.79 o 
   7   4  12     1540.70     1279.03     14.28 o 
   8   4  12       11.76       22.21      2.57 o 
   9   4  12      226.35      203.37      5.73 o 
  10   4  12       17.28       28.34      3.10 o 
  11   4  12       52.82       52.61      3.97 o 
  12   4  12        8.25        8.64      3.00 o 
  13   4  12      161.09      159.08      9.98 o 
  14   4  12       63.78       54.93      4.68 o 
  15   4  12       13.35       15.40      3.77 o 
  16   4  12       14.04       14.46      4.97 o 
   1   5  12       17.82       20.04      2.49 o 
   2   5  12      438.66      390.93      6.30 o 
   3   5  12      585.45      593.42      8.74 o 
   4   5  12      480.69      470.42      7.02 o 
   5   5  12        5.26       -0.13      2.00 o 
   6   5  12        3.83        0.06      1.82 o 
   7   5  12      164.54      127.91      4.69 o 
   8   5  12      265.77      258.26      6.23 o 
   9   5  12      387.66      378.58      7.77 o 
  10   5  12       61.74       82.06      4.53 o 
  11   5  12      104.30       99.90      4.96 o 
  12   5  12        6.62        1.25      3.86 o 
  13   5  12       49.92       47.37      4.64 o 
  14   5  12        0.01        2.34      3.50 o 
  15   5  12      357.94      380.98     12.09 o 
   0   6  12     2065.51     2155.83     34.56 o 
   1   6  12     1523.77     1519.43     15.14 o 
   2   6  12      572.52      576.83      8.61 o 
   3   6  12      275.36      245.95      5.12 o 
   4   6  12       12.50        8.00      2.32 o 
   5   6  12        2.61        1.90      2.12 o 
   6   6  12      220.12      212.21      6.26 o 
   7   6  12      277.04      245.97      6.62 o 
   8   6  12        4.16        0.79      2.19 o 
   9   6  12        0.12       -2.16      2.16 o 
  10   6  12       34.30       31.53      3.15 o 
  11   6  12      186.25      229.22      6.95 o 
  12   6  12      217.44      210.58      6.98 o 
  13   6  12        2.54       -0.99      3.25 o 
  14   6  12       15.49       10.59      3.97 o 
   1   7  12      261.48      238.80      6.26 o 
   2   7  12       26.05       23.27      2.38 o 
   3   7  12       12.16       17.38      2.76 o 
   4   7  12      639.27      604.79     10.35 o 
   5   7  12      320.78      300.28      6.44 o 
   6   7  12      288.44      277.78      6.60 o 
   7   7  12        9.75        4.85      2.57 o 
   8   7  12       82.95       82.70      5.86 o 
   9   7  12       66.98       63.41      6.13 o 
  10   7  12        2.65        3.17      4.38 o 
  11   7  12      126.98      129.06      7.53 o 
  12   7  12       68.21       69.74      7.07 o 
  13   7  12       25.62       25.75      4.35 o 
   0   8  12       34.55       36.89      4.96 o 
   1   8  12       82.48       76.87      4.18 o 
   2   8  12      108.77      109.14      5.79 o 
   3   8  12      178.90      167.66      5.46 o 
   4   8  12       50.15       55.59      4.08 o 
   5   8  12      112.15      113.78      5.61 o 
   6   8  12      137.85      127.79      5.77 o 
   7   8  12      105.26       87.89      5.17 o 
   8   8  12       31.84       29.83      3.86 o 
   9   8  12       32.57       30.93      4.36 o 
  10   8  12      100.96       92.95      7.68 o 
  11   8  12      162.99      158.81     10.27 o 
  12   8  12       39.86       48.91      8.83 o 
   1   9  12       38.08       36.54      6.15 o 
   2   9  12       63.93       61.84      4.96 o 
   3   9  12       19.90       20.64      6.21 o 
   4   9  12        4.30        6.18      3.10 o 
   5   9  12       27.62       20.87      4.80 o 
   6   9  12        0.02        0.46      3.07 o 
   7   9  12       19.74       14.15      3.95 o 
   8   9  12       22.58        6.41      3.70 o 
   9   9  12       20.76       23.66      4.16 o 
  10   9  12        0.21        0.04      6.11 o 
   0  10  12      168.07      147.48     11.93 o 
   1  10  12        2.74        2.04      2.95 o 
   2  10  12       54.21       57.75      5.03 o 
   3  10  12      115.63      111.17      8.80 o 
   4  10  12       73.22       72.61      6.08 o 
   5  10  12      255.29      248.91     15.57 o 
   6  10  12        4.13        3.81      3.37 o 
   7  10  12       69.68       70.84      5.75 o 
   8  10  12       32.71       35.70      5.64 o 
   1  11  12      276.43      288.87     14.48 o 
   2  11  12        0.32        0.05      5.82 o 
   3  11  12       18.97       19.32      4.87 o 
   4  11  12        0.99       -2.03      6.04 o 
   1   1  13     3723.45     4030.76     24.13 o 
   2   1  13     1814.49     1851.97     12.62 o 
   3   1  13      729.66      782.14      6.26 o 
   4   1  13       80.21      123.98      2.16 o 
   5   1  13      344.16      395.67      4.38 o 
   6   1  13      465.05      528.79      9.28 o 
   7   1  13     1490.37     1416.25     16.06 o 
   8   1  13      311.26      290.42      5.79 o 
   9   1  13     3541.90     3491.96     33.34 o 
  10   1  13        4.66        4.56      2.03 o 
  11   1  13      176.37      186.08      5.67 o 
  12   1  13      327.70      309.56      7.09 o 
  13   1  13       62.93       53.31      6.76 o 
  14   1  13        1.20       -3.22      3.22 o 
  15   1  13       66.43       68.50      5.44 o 
  16   1  13      657.71      733.13     14.35 o 
  17   1  13      454.65      509.95     22.72 o 
   0   2  13      118.34       89.44      3.12 o 
   1   2  13      544.70      685.14      5.70 o 
   2   2  13      969.80      995.98      7.47 o 
   3   2  13       17.45       12.03      1.09 o 
   4   2  13      253.62      256.40      3.78 o 
   5   2  13      102.83       65.16      2.76 o 
   6   2  13       33.74       29.65      2.09 o 
   7   2  13      163.96      159.98      3.92 o 
   8   2  13      126.55      106.29      3.72 o 
   9   2  13      108.45      103.99      3.76 o 
  10   2  13        0.41       -0.84      1.83 o 
  11   2  13     1050.45     1012.98     14.38 o 
  12   2  13       34.15       33.15      3.28 o 
  13   2  13        0.51       -0.82      2.21 o 
  14   2  13        1.22        2.71      3.31 o 
  15   2  13        0.95       -3.59      3.63 o 
  16   2  13       88.72       99.38      9.08 o 
   1   3  13     1424.30     1579.21     12.17 o 
   2   3  13      162.88      113.43      2.58 o 
   3   3  13        8.45        8.03      1.23 o 
   4   3  13      655.47      592.11      8.14 o 
   5   3  13        0.08        0.84      1.31 o 
   6   3  13      193.80      192.94      3.91 o 
   7   3  13      327.22      391.01      5.83 o 
   8   3  13      387.78      400.48      7.01 o 
   9   3  13      104.40      105.89      6.56 o 
  10   3  13        0.84        3.74      2.32 o 
  11   3  13       89.48       84.02      6.57 o 
  12   3  13        9.67       11.50      3.06 o 
  13   3  13      116.40      121.61      5.76 o 
  14   3  13       17.01       14.38      3.33 o 
  15   3  13      131.49      132.45      5.53 o 
  16   3  13        4.07        9.12      4.58 o 
   0   4  13       62.63       60.12      2.75 o 
   1   4  13       91.06       87.67      3.21 o 
   2   4  13     1566.80     1586.47     16.41 o 
   3   4  13        0.90        0.34      1.19 o 
   4   4  13       20.08       11.38      1.75 o 
   5   4  13        3.49        0.52      1.55 o 
   6   4  13      622.32      637.14      7.73 o 
   7   4  13       46.86       66.78      3.36 o 
   8   4  13       80.09       52.37      3.38 o 
   9   4  13       69.39       77.92      4.21 o 
  10   4  13       50.32       60.16      3.99 o 
  11   4  13      349.40      331.81      7.81 o 
  12   4  13        0.56        2.42      3.79 o 
  13   4  13      202.73      222.97      9.41 o 
  14   4  13       57.47       52.67      5.88 o 
  15   4  13        1.10       -0.84      3.50 o 
  16   4  13       18.47       15.29      5.86 o 
   1   5  13       52.59       52.19      2.84 o 
   2   5  13       11.44       18.16      2.34 o 
   3   5  13      909.95      882.46     10.72 o 
   4   5  13        4.20        0.78      1.76 o 
   5   5  13       25.24       14.43      1.94 o 
   6   5  13     1020.51      905.12     11.43 o 
   7   5  13      253.45      238.99      5.76 o 
   8   5  13       13.57       17.18      3.67 o 
   9   5  13      313.68      336.29      7.95 o 
  10   5  13      117.26      131.44      5.56 o 
  11   5  13       53.32       52.80      4.21 o 
  12   5  13       21.20       22.63      3.70 o 
  13   5  13      291.23      297.80      9.09 o 
  14   5  13      213.07      219.11      8.18 o 
  15   5  13       17.50       27.12      5.93 o 
   0   6  13     8400.36     8146.33    110.92 o 
   1   6  13     3786.28     3751.99     35.51 o 
   2   6  13      846.39      824.67     10.96 o 
   3   6  13     1163.35     1128.31     12.92 o 
   4   6  13       39.59       45.42      2.69 o 
   5   6  13       89.67       84.78      4.10 o 
   6   6  13       64.97       64.01      3.72 o 
   7   6  13       15.40       16.39      2.76 o 
   8   6  13       85.89       65.24      4.00 o 
   9   6  13       90.13       77.50      4.24 o 
  10   6  13       35.27       33.83      3.43 o 
  11   6  13        1.31        3.93      2.91 o 
  12   6  13       45.99       54.89      4.62 o 
  13   6  13      147.47      176.84      7.13 o 
  14   6  13      144.15      183.53     10.91 o 
   1   7  13      139.52      146.95      5.42 o 
   2   7  13      149.17      153.84      5.54 o 
   3   7  13       41.26       39.32      3.34 o 
   4   7  13       73.74       80.80      4.41 o 
   5   7  13      184.77      181.90      5.66 o 
   6   7  13       51.00       59.06      4.20 o 
   7   7  13      280.22      322.95      7.66 o 
   8   7  13       15.07       24.11      3.31 o 
   9   7  13        9.29        7.88      2.82 o 
  10   7  13       46.32       43.97      4.07 o 
  11   7  13       12.67        8.78      3.76 o 
  12   7  13       53.77       52.57      4.42 o 
  13   7  13       32.09       38.55      9.97 o 
   0   8  13       20.34        8.89      7.89 o 
   1   8  13      245.46      230.95      6.35 o 
   2   8  13      191.15      186.77      8.72 o 
   3   8  13       50.57       48.32      3.56 o 
   4   8  13       53.24       47.84      4.00 o 
   5   8  13      358.46      352.81      8.70 o 
   6   8  13        8.11        7.50      3.13 o 
   7   8  13      311.00      292.23      8.12 o 
   8   8  13      547.29      542.61     11.37 o 
   9   8  13       43.31       53.15      5.97 o 
  10   8  13      318.93      347.53      9.02 o 
  11   8  13        7.02       14.56      4.00 o 
  12   8  13      114.56      130.05     14.57 o 
   1   9  13       39.42       36.66      4.26 o 
   2   9  13       92.69       95.78      5.82 o 
   3   9  13      177.45      185.05      8.61 o 
   4   9  13        9.17        9.58      2.89 o 
   5   9  13       60.75       64.78      4.78 o 
   6   9  13      302.80      298.26      8.48 o 
   7   9  13      307.10      306.57      9.40 o 
   8   9  13        0.66        2.22      3.62 o 
   9   9  13       24.51       18.57      4.03 o 
  10   9  13       53.51       65.78      5.56 o 
   0  10  13       43.13       66.56      9.09 o 
   1  10  13        9.70       14.41      3.51 o 
   2  10  13      184.82      204.25      7.95 o 
   3  10  13      145.90      151.16      7.46 o 
   4  10  13        0.91        3.17      4.16 o 
   5  10  13       50.94       44.35      5.50 o 
   6  10  13        2.94        3.26      3.46 o 
   7  10  13       65.01       68.44      6.44 o 
   1  11  13       95.22       92.73     11.62 o 
   2  11  13       41.69       52.69      7.79 o 
   3  11  13       78.03       71.76      8.20 o 
   0   0  14      106.66       95.36      6.21 o 
   1   0  14        2.01        3.92      1.64 o 
   2   0  14     4210.75     4375.45     37.06 o 
   3   0  14        0.54        3.94      1.46 o 
   4   0  14      511.26      486.21      9.23 o 
   5   0  14     1554.40     1680.58     15.22 o 
   6   0  14      455.02      447.80      8.30 o 
   7   0  14      389.66      342.49      7.11 o 
   8   0  14     4753.26     4728.75     56.63 o 
   9   0  14      503.66      511.53     13.02 o 
  10   0  14        7.65        6.26      3.52 o 
  11   0  14      287.13      305.47     11.58 o 
  12   0  14      139.10      112.08      7.36 o 
  13   0  14        1.20        3.06      4.13 o 
  14   0  14      349.86      358.14     15.74 o 
  15   0  14       12.69       18.62      7.83 o 
  16   0  14      276.70      336.44     24.65 o 
   1   1  14      259.85      282.31      3.39 o 
   2   1  14     1344.26     1480.07     10.65 o 
   3   1  14     1589.63     1581.16     10.89 o 
   4   1  14     1156.22     1219.60      9.20 o 
   5   1  14      416.66      459.84      6.04 o 
   6   1  14      293.86      331.94      6.45 o 
   7   1  14      567.86      567.35      7.94 o 
   8   1  14     5185.02     5037.62     43.37 o 
   9   1  14      360.01      350.25      6.62 o 
  10   1  14      972.87      992.76     12.42 o 
  11   1  14       86.32       96.73      4.69 o 
  12   1  14        9.68       12.50      2.83 o 
  13   1  14       29.93       34.91      3.21 o 
  14   1  14        7.52        3.17      3.51 o 
  15   1  14        4.27        2.38      3.59 o 
  16   1  14       27.61       31.53      5.30 o 
   0   2  14     1479.36     1591.89     15.50 o 
   1   2  14       20.41       15.53      1.22 o 
   2   2  14       71.72      101.49      2.20 o 
   3   2  14      128.70      161.39      2.81 o 
   4   2  14       18.19       23.25      1.78 o 
   5   2  14      110.66       92.14      3.52 o 
   6   2  14       50.17       65.76      3.06 o 
   7   2  14       42.48       54.32      2.98 o 
   8   2  14      351.65      330.61      6.04 o 
   9   2  14      118.53      120.47      4.23 o 
  10   2  14       21.59       19.95      2.53 o 
  11   2  14      226.93      204.98      5.08 o 
  12   2  14      420.63      417.39     10.29 o 
  13   2  14       61.02       69.42      3.89 o 
  14   2  14      239.36      253.36      9.23 o 
  15   2  14       15.12       23.03      4.72 o 
  16   2  14       30.14       30.34      5.21 o 
   1   3  14     1275.07     1330.94     10.67 o 
   2   3  14       37.72       27.58      1.78 o 
   3   3  14       31.75       20.99      1.94 o 
   4   3  14        8.98        9.50      1.77 o 
   5   3  14        1.05        3.08      1.32 o 
   6   3  14        0.63        1.10      2.10 o 
   7   3  14      154.45      140.70      3.87 o 
   8   3  14      835.70      777.09     10.53 o 
   9   3  14       20.36       15.63      2.16 o 
  10   3  14        1.92       -0.82      2.32 o 
  11   3  14      274.23      235.26     14.26 o 
  12   3  14        1.19       -2.68      2.68 o 
  13   3  14        1.32       -0.68      2.86 o 
  14   3  14      370.40      375.09      9.08 o 
  15   3  14        4.46        9.02      4.26 o 
  16   3  14        9.53        0.64      6.39 o 
   0   4  14     1176.02     1024.54     12.80 o 
   1   4  14      293.48      271.73      4.89 o 
   2   4  14      303.23      349.50      6.28 o 
   3   4  14       93.40       70.67      4.08 o 
   4   4  14      151.55      132.16      3.68 o 
   5   4  14       36.58       35.72      2.46 o 
   6   4  14      296.76      273.40      4.97 o 
   7   4  14        8.01        1.59      1.70 o 
   8   4  14     2897.46     2605.90     27.34 o 
   9   4  14       72.36       59.48      3.93 o 
  10   4  14      508.67      427.33     14.66 o 
  11   4  14        7.09        6.44      2.82 o 
  12   4  14      596.24      574.32     11.62 o 
  13   4  14       76.61       86.17      5.43 o 
  14   4  14       92.14       91.77      5.73 o 
  15   4  14       11.21        8.19      3.86 o 
   1   5  14      652.14      612.77      8.44 o 
   2   5  14      706.33      693.98     11.45 o 
   3   5  14      182.02      189.72      4.76 o 
   4   5  14     1038.64     1059.85     12.40 o 
   5   5  14       42.84       32.66      2.65 o 
   6   5  14      290.64      298.75      6.14 o 
   7   5  14      179.98      112.13      5.27 o 
   8   5  14       16.46       10.48      2.67 o 
   9   5  14       95.36      106.03      4.90 o 
  10   5  14        3.88        0.09      2.73 o 
  11   5  14      350.93      315.18      8.29 o 
  12   5  14       54.04       44.79      4.36 o 
  13   5  14        9.20        2.34      4.92 o 
  14   5  14        9.94       17.55      4.24 o 
  15   5  14        4.38        0.94      5.59 o 
   0   6  14    16064.88    15288.72    201.47 o 
   1   6  14      311.30      308.66      6.50 o 
   2   6  14       54.65       52.16      3.24 o 
   3   6  14       74.36       84.34      3.68 o 
   4   6  14       39.04       40.21      2.83 o 
   5   6  14        0.59        1.23      2.39 o 
   6   6  14      459.87      425.43      8.10 o 
   7   6  14      173.62      179.37      5.87 o 
   8   6  14      118.98      100.95      6.23 o 
   9   6  14        0.02       -2.46      2.46 o 
  10   6  14        1.84       -2.03      2.77 o 
  11   6  14        0.13        0.75      2.95 o 
  12   6  14      253.51      289.04      8.42 o 
  13   6  14      147.92      169.63      7.23 o 
  14   6  14       60.62       57.53     10.13 o 
   1   7  14        1.80        3.62      2.55 o 
   2   7  14      125.38      142.01      4.47 o 
   3   7  14       20.02       27.47      2.62 o 
   4   7  14      104.09       87.97      4.64 o 
   5   7  14      111.04      113.57      5.16 o 
   6   7  14      415.77      373.26      7.87 o 
   7   7  14        8.51        4.89      2.77 o 
   8   7  14      203.05      169.91      6.57 o 
   9   7  14        0.10       -2.75      2.75 o 
  10   7  14       24.11       23.21      6.39 o 
  11   7  14        3.57        5.88      3.50 o 
  12   7  14        9.10        6.53      3.62 o 
  13   7  14        0.87       -1.41      4.28 o 
   0   8  14        1.07        0.71      3.80 o 
   1   8  14      227.10      208.63      6.38 o 
   2   8  14      569.92      539.14      9.44 o 
   3   8  14        8.76       10.54      2.86 o 
   4   8  14      373.26      374.13      8.82 o 
   5   8  14      258.86      256.73      7.70 o 
   6   8  14        5.69        6.19      3.19 o 
   7   8  14       71.58       74.04      7.86 o 
   8   8  14       23.18       15.54      3.60 o 
   9   8  14        5.69       -2.25      3.15 o 
  10   8  14      223.76      235.10      7.91 o 
  11   8  14       65.06       69.66      5.65 o 
   1   9  14        0.04        1.85      3.20 o 
   2   9  14      130.81      142.75      7.02 o 
   3   9  14        5.90        4.40      3.36 o 
   4   9  14       74.68       77.16      5.77 o 
   5   9  14        5.47        2.15      4.41 o 
   6   9  14       43.02       40.00      4.42 o 
   7   9  14        0.13        0.37      3.66 o 
   8   9  14        9.21       11.82      3.94 o 
   9   9  14       33.23       34.93      5.26 o 
   0  10  14      114.86      121.15     11.32 o 
   1  10  14       13.14       15.82      3.78 o 
   2  10  14       67.45       75.82      5.74 o 
   3  10  14        7.70       -2.14      3.94 o 
   4  10  14      118.13      110.74      9.12 o 
   5  10  14      161.83      178.90      9.54 o 
   6  10  14       67.13       73.44      5.16 o 
   7  10  14        0.41       -4.39      7.23 o 
   1  11  14       17.40       14.84      8.16 o 
   2  11  14       31.63       24.65     13.33 o 
   1   1  15      473.24      547.05      5.13 o 
   2   1  15       31.63       33.32      1.59 o 
   3   1  15     2038.13     2161.65     14.26 o 
   4   1  15       65.99       54.28      2.30 o 
   5   1  15      578.16      562.85      6.49 o 
   6   1  15       26.24       36.07      2.46 o 
   7   1  15      711.21      711.85     11.09 o 
   8   1  15     1158.12     1163.14     13.23 o 
   9   1  15     4936.11     4832.41     44.91 o 
  10   1  15       48.50       45.74      3.34 o 
  11   1  15      732.87      727.08     11.76 o 
  12   1  15        5.20        4.12      2.59 o 
  13   1  15        9.38        6.62      2.98 o 
  14   1  15       19.81       19.38      4.02 o 
  15   1  15      100.89      106.11      6.51 o 
  16   1  15       27.61       29.99      4.50 o 
   0   2  15     1862.37     1969.53     18.69 o 
   1   2  15       15.61       25.74      1.45 o 
   2   2  15      430.72      414.47      4.34 o 
   3   2  15      863.34      902.27      7.83 o 
   4   2  15       17.20       13.96      1.41 o 
   5   2  15      468.25      446.59      6.36 o 
   6   2  15      347.42      341.83      5.20 o 
   7   2  15        0.30       -0.38      1.73 o 
   8   2  15       49.34       39.84      2.84 o 
   9   2  15      286.52      257.12      5.57 o 
  10   2  15     1155.57     1058.34     13.42 o 
  11   2  15      334.08      319.55      6.46 o 
  12   2  15        6.67        5.80      2.63 o 
  13   2  15        5.06        7.97      3.89 o 
  14   2  15      178.04      195.15      8.69 o 
  15   2  15       55.89       56.12      7.18 o 
  16   2  15       14.49       17.52      5.54 o 
   1   3  15     3120.21     3093.93     21.68 o 
   2   3  15        4.11       -0.40      1.01 o 
   3   3  15      585.27      505.12      6.76 o 
   4   3  15        1.61        0.66      1.19 o 
   5   3  15        4.01        2.85      1.69 o 
   6   3  15       92.27      104.75      3.47 o 
   7   3  15      197.42      184.84      4.72 o 
   8   3  15       17.83        4.19      2.08 o 
   9   3  15       84.63       69.44      3.53 o 
  10   3  15       51.77       44.14      3.72 o 
  11   3  15      309.38      332.16      8.95 o 
  12   3  15       26.61       29.05      3.76 o 
  13   3  15       91.88      100.84      5.71 o 
  14   3  15       15.01       12.10      3.42 o 
  15   3  15        3.54        2.38      4.21 o 
  16   3  15        5.34        4.24      6.26 o 
   0   4  15     3278.62     3236.41     36.71 o 
   1   4  15      255.63      244.17      4.17 o 
   2   4  15      580.24      564.34      8.37 o 
   3   4  15       22.98       26.79      2.18 o 
   4   4  15      359.94      304.68      5.28 o 
   5   4  15      480.67      425.81      6.66 o 
   6   4  15        4.98        5.08      1.83 o 
   7   4  15     1272.26     1119.31     11.82 o 
   8   4  15       25.64       21.05      3.05 o 
   9   4  15       16.18       14.50      2.86 o 
  10   4  15      348.99      342.34      8.04 o 
  11   4  15      162.26      140.62      5.80 o 
  12   4  15      145.23      133.10      6.46 o 
  13   4  15      170.08      187.46      7.30 o 
  14   4  15       48.43       40.54      4.82 o 
  15   4  15       62.77       62.42      5.37 o 
   1   5  15       19.29       11.82      2.19 o 
   2   5  15      460.87      432.69      7.85 o 
   3   5  15      212.97      207.33      4.99 o 
   4   5  15      174.14      148.87      5.57 o 
   5   5  15       48.73       56.68      3.32 o 
   6   5  15      420.38      323.19      7.33 o 
   7   5  15       15.45       11.71      2.48 o 
   8   5  15       90.92       88.61      4.68 o 
   9   5  15       95.05       79.99      4.84 o 
  10   5  15       26.27       28.03      3.78 o 
  11   5  15       10.90       11.05      3.33 o 
  12   5  15        5.47       15.32      3.59 o 
  13   5  15      253.31      260.82     13.78 o 
  14   5  15       76.52       94.36      6.45 o 
   0   6  15     1843.86     1804.29     56.42 o 
   1   6  15     1021.92      985.67     12.44 o 
   2   6  15        0.16        1.93      2.10 o 
   3   6  15     1365.02     1392.29     15.46 o 
   4   6  15      107.03       97.26      3.91 o 
   5   6  15       49.81       43.43      3.62 o 
   6   6  15       71.66       76.47      4.34 o 
   7   6  15      126.34      121.41      5.20 o 
   8   6  15       21.17       23.96      3.52 o 
   9   6  15       57.12       56.71      4.16 o 
  10   6  15       88.32       84.83      5.15 o 
  11   6  15        8.35       10.82      3.38 o 
  12   6  15      882.89      944.78     16.46 o 
  13   6  15      825.17      831.93     22.39 o 
   1   7  15      242.28      214.69      6.29 o 
   2   7  15        4.83        5.46      2.13 o 
   3   7  15       76.56       77.73      3.75 o 
   4   7  15        6.02        3.67      2.87 o 
   5   7  15        6.34        3.49      2.73 o 
   6   7  15       13.76        9.55      2.82 o 
   7   7  15        1.76       -0.29      2.68 o 
   8   7  15        0.06        3.45      3.01 o 
   9   7  15      103.57      108.05      5.79 o 
  10   7  15        7.49        8.33      4.47 o 
  11   7  15      103.34      115.08      6.52 o 
  12   7  15       26.62       23.67      4.16 o 
   0   8  15      112.26      107.56      7.48 o 
   1   8  15     1212.46     1123.47     16.03 o 
   2   8  15       72.07       81.88      4.46 o 
   3   8  15        1.57        3.02      2.36 o 
   4   8  15      146.58      148.73      9.04 o 
   5   8  15      686.26      670.15     12.69 o 
   6   8  15       15.42       28.78      5.18 o 
   7   8  15      177.00      207.93      8.07 o 
   8   8  15       84.87       97.97      5.82 o 
   9   8  15        2.21       -3.46      3.46 o 
  10   8  15       18.28        8.18      3.79 o 
  11   8  15        8.34        2.54      5.48 o 
   1   9  15      138.96      147.32      5.53 o 
   2   9  15       11.34        8.30      3.68 o 
   3   9  15      151.12      161.18      7.59 o 
   4   9  15       37.54       42.44      6.55 o 
   5   9  15       66.50       58.15      4.72 o 
   6   9  15       17.25        8.13      3.59 o 
   7   9  15      190.58      191.61      8.05 o 
   8   9  15        6.36        6.30      3.85 o 
   9   9  15       77.80       79.20      6.80 o 
   0  10  15       63.76       63.51      9.51 o 
   1  10  15      209.28      209.33      9.44 o 
   2  10  15        0.01       -1.81      3.56 o 
   3  10  15       24.31       24.62      5.60 o 
   4  10  15       22.65       14.90      4.59 o 
   5  10  15        0.94       -2.89      4.09 o 
   6  10  15        5.65       12.20      4.68 o 
   0   0  16     3639.84     3651.98     45.09 o 
   1   0  16       11.64       14.94      1.89 o 
   2   0  16        2.33        3.39      1.60 o 
   3   0  16      362.39      351.40      8.24 o 
   4   0  16     3596.96     3597.37     36.79 o 
   5   0  16     1926.89     1968.64     20.31 o 
   6   0  16     1867.21     1918.71     23.85 o 
   7   0  16      152.65      178.56      5.56 o 
   8   0  16      692.14      678.10     11.85 o 
   9   0  16      156.72      153.92      7.83 o 
  10   0  16     2184.33     2112.84     35.30 o 
  11   0  16        1.54        7.40      3.90 o 
  12   0  16       38.71       20.92      4.63 o 
  13   0  16        5.26        0.11      3.94 o 
  14   0  16      255.27      272.83     10.33 o 
  15   0  16       60.34       61.56      5.77 o 
  16   0  16       13.09       16.68     12.19 o 
   1   1  16       96.09       89.54      2.33 o 
   2   1  16       26.79       24.83      1.63 o 
   3   1  16      134.40      142.02      3.87 o 
   4   1  16     1717.27     1781.05     13.82 o 
   5   1  16      331.65      336.04      4.93 o 
   6   1  16      387.34      395.18      5.94 o 
   7   1  16       17.98       21.18      2.43 o 
   8   1  16       41.76       50.52      3.11 o 
   9   1  16      187.37      206.59      5.33 o 
  10   1  16      792.82      762.08     10.66 o 
  11   1  16      387.74      352.30      8.00 o 
  12   1  16       58.24       56.58      4.10 o 
  13   1  16       42.37       45.28      3.83 o 
  14   1  16        0.87       -2.73      3.47 o 
  15   1  16        7.29        9.97      4.06 o 
  16   1  16      269.65      296.14     15.88 o 
   0   2  16     2266.29     2578.13     27.58 o 
   1   2  16       77.76       88.92      2.88 o 
   2   2  16      150.23      160.32      3.11 o 
   3   2  16       22.51       17.52      1.37 o 
   4   2  16      156.14      133.08      3.53 o 
   5   2  16        7.48        7.89      1.71 o 
   6   2  16        0.64       -1.10      1.60 o 
   7   2  16        8.94        0.75      1.90 o 
   8   2  16       24.23       23.35      2.53 o 
   9   2  16      943.08      939.75     11.83 o 
  10   2  16      412.36      451.93      8.95 o 
  11   2  16      281.02      310.71      6.59 o 
  12   2  16      351.42      358.09      9.04 o 
  13   2  16       54.99       69.91      5.94 o 
  14   2  16       20.51       14.06      5.04 o 
  15   2  16       54.82       44.13      7.67 o 
  16   2  16       21.59       31.07      8.58 o 
   1   3  16        8.33       10.78      1.57 o 
   2   3  16       92.50       89.62      2.47 o 
   3   3  16      960.48      960.20      9.80 o 
   4   3  16       82.97       79.59      3.27 o 
   5   3  16       17.42        9.51      2.04 o 
   6   3  16      361.34      297.99      5.86 o 
   7   3  16      392.94      337.89      6.35 o 
   8   3  16      522.68      501.69      8.42 o 
   9   3  16       73.88       54.10      3.42 o 
  10   3  16       14.20        9.87      2.22 o 
  11   3  16       37.08       27.14      3.78 o 
  12   3  16       69.15       77.38      5.11 o 
  13   3  16        4.48        6.10      3.23 o 
  14   3  16       29.87       27.69      3.75 o 
  15   3  16      160.30      171.07      9.23 o 
   0   4  16      371.08      396.77      8.21 o 
   1   4  16     1382.03     1312.49     11.65 o 
   2   4  16      467.29      426.74      8.82 o 
   3   4  16      269.90      292.89      5.77 o 
   4   4  16      373.72      319.34      6.70 o 
   5   4  16      202.19      154.13      4.37 o 
   6   4  16      545.37      528.27      7.39 o 
   7   4  16       98.70       77.42      3.49 o 
   8   4  16      156.18      165.76      4.86 o 
   9   4  16      112.38      115.07      5.20 o 
  10   4  16      190.73      170.66      7.29 o 
  11   4  16      115.84      136.20      5.91 o 
  12   4  16      136.10      126.58      6.46 o 
  13   4  16      259.54      270.25     11.56 o 
  14   4  16        6.70       -0.54      3.59 o 
  15   4  16        0.70        0.89      4.77 o 
   1   5  16      182.24      189.81      4.87 o 
   2   5  16        1.12        0.78      1.94 o 
   3   5  16      423.23      428.25      7.25 o 
   4   5  16        8.32       11.20      2.36 o 
   5   5  16      344.92      294.55      6.80 o 
   6   5  16       97.34       85.64      3.71 o 
   7   5  16        1.52        2.03      2.22 o 
   8   5  16      149.49      125.43      5.46 o 
   9   5  16       57.17       48.33      4.25 o 
  10   5  16        2.30        5.45      3.09 o 
  11   5  16       35.99       38.56      4.29 o 
  12   5  16      212.54      201.19      7.65 o 
  13   5  16        1.99       -1.06      3.69 o 
  14   5  16       14.91       21.46      5.73 o 
   0   6  16      119.18      138.22      7.96 o 
   1   6  16       26.77       24.83      2.56 o 
   2   6  16     1505.91     1451.72     16.96 o 
   3   6  16      204.34      206.18      5.28 o 
   4   6  16        9.14        8.97      3.30 o 
   5   6  16       72.95       67.37      3.52 o 
   6   6  16        0.27        1.07      3.09 o 
   7   6  16      300.93      287.06      9.07 o 
   8   6  16        1.03        0.84      2.86 o 
   9   6  16        3.49        2.67      3.12 o 
  10   6  16       53.09       48.01      4.54 o 
  11   6  16       65.01       72.20      5.14 o 
  12   6  16      534.66      643.42     13.22 o 
  13   6  16       22.84       32.24      4.67 o 
   1   7  16      203.59      174.55      6.12 o 
   2   7  16       86.63       91.53      3.91 o 
   3   7  16        9.23       10.27      2.48 o 
   4   7  16      831.79      749.48     13.28 o 
   5   7  16       53.46       51.35      4.12 o 
   6   7  16      180.22      179.21      7.54 o 
   7   7  16       16.39       11.19      3.21 o 
   8   7  16       21.85       29.91      4.04 o 
   9   7  16       28.93       29.61      4.18 o 
  10   7  16       39.22       43.59      4.60 o 
  11   7  16      126.37      114.37      6.73 o 
  12   7  16      155.72      178.03      9.29 o 
   0   8  16     1347.19     1237.42     24.59 o 
   1   8  16       13.45       14.10      3.19 o 
   2   8  16        2.84        5.88      2.83 o 
   3   8  16      177.15      166.37      5.59 o 
   4   8  16        0.03        0.57      2.87 o 
   5   8  16        3.17        0.59      3.05 o 
   6   8  16       10.26        9.06      3.44 o 
   7   8  16      146.72      153.62      7.38 o 
   8   8  16        0.10       -1.50      3.33 o 
   9   8  16        2.24        2.66      3.37 o 
  10   8  16        6.90        6.55      3.65 o 
  11   8  16       18.42       17.84      6.23 o 
   1   9  16      349.66      342.44      8.40 o 
   2   9  16       10.72       10.14      3.75 o 
   3   9  16        0.97        2.07      3.71 o 
   4   9  16      152.93      172.84      8.40 o 
   5   9  16        0.06       -2.30      3.07 o 
   6   9  16        6.96        8.98      3.64 o 
   7   9  16        0.96        2.49      3.73 o 
   8   9  16        3.45        1.93      3.91 o 
   0  10  16        4.05        0.76      6.41 o 
   1  10  16       15.70        9.87      3.98 o 
   2  10  16       28.83       41.63      5.45 o 
   3  10  16       96.45      101.32      7.22 o 
   4  10  16        6.48        5.70      4.33 o 
   5  10  16       65.79       80.13      8.43 o 
   6  10  16       26.45       34.09     12.95 o 
   1   1  17      901.15      963.88      8.12 o 
   2   1  17       68.69       89.60      2.61 o 
   3   1  17     1613.86     1575.38     12.66 o 
   4   1  17       61.06       49.71      2.37 o 
   5   1  17      330.65      315.96      4.93 o 
   6   1  17      288.19      278.54      4.38 o 
   7   1  17      299.69      269.65      5.67 o 
   8   1  17      220.30      213.21      5.25 o 
   9   1  17       66.14       63.82      3.62 o 
  10   1  17       61.35       65.83      3.50 o 
  11   1  17        2.66       -0.95      2.60 o 
  12   1  17      188.74      173.20      6.31 o 
  13   1  17      974.41     1039.74     15.61 o 
  14   1  17        1.09        1.57      2.78 o 
  15   1  17       13.10       17.41      7.09 o 
  16   1  17      100.64      108.66      9.27 o 
   0   2  17      402.32      341.68      6.91 o 
   1   2  17      355.19      334.37      5.35 o 
   2   2  17        0.55        4.40      1.76 o 
   3   2  17      549.27      573.36      6.82 o 
   4   2  17        3.58        6.31      1.41 o 
   5   2  17       63.04       67.98      3.05 o 
   6   2  17      112.58      125.84      3.89 o 
   7   2  17     1194.64     1148.38     14.31 o 
   8   2  17       96.40       75.79      3.90 o 
   9   2  17      302.89      305.25      6.63 o 
  10   2  17      391.04      384.89      7.97 o 
  11   2  17       84.55       84.84      4.26 o 
  12   2  17      118.27      116.14      4.41 o 
  13   2  17       57.67       48.65      5.46 o 
  14   2  17        1.37       -0.89      3.84 o 
  15   2  17       89.47      103.85      7.58 o 
   1   3  17     1359.00     1325.38     12.86 o 
   2   3  17      201.22      205.41      3.52 o 
   3   3  17       50.99       49.18      2.60 o 
   4   3  17      790.43      679.00     11.13 o 
   5   3  17      249.90      314.19      5.78 o 
   6   3  17       61.62       84.01      3.60 o 
   7   3  17      232.04      208.55      5.19 o 
   8   3  17      160.72      174.99      5.31 o 
   9   3  17        3.19       13.63      2.62 o 
  10   3  17        2.84        3.14      2.30 o 
  11   3  17      454.56      457.06     14.17 o 
  12   3  17       13.95       10.90      3.44 o 
  13   3  17        1.47        0.43      3.09 o 
  14   3  17        5.38        2.09      3.29 o 
  15   3  17       30.88       25.43      6.31 o 
   0   4  17     1244.56     1219.07     17.13 o 
   1   4  17      236.94      232.23      5.09 o 
   2   4  17      101.27      103.91      3.86 o 
   3   4  17       82.75       92.04      4.04 o 
   4   4  17        1.19       -1.63      1.90 o 
   5   4  17      556.20      549.91      9.76 o 
   6   4  17       28.31       16.32      2.37 o 
   7   4  17       37.42       26.56      2.59 o 
   8   4  17       77.61       49.06      4.56 o 
   9   4  17       25.93       37.68      3.79 o 
  10   4  17       70.87       42.61      3.98 o 
  11   4  17       54.01       69.89      4.84 o 
  12   4  17      399.48      427.91     11.40 o 
  13   4  17        0.36        5.52      3.67 o 
  14   4  17      240.01      250.95      8.81 o 
   1   5  17      152.00      137.18      6.59 o 
   2   5  17      229.62      232.91      6.76 o 
   3   5  17      289.44      272.38      7.36 o 
   4   5  17      132.47      137.29      4.90 o 
   5   5  17      255.75      217.57      5.69 o 
   6   5  17       45.52       31.91      2.95 o 
   7   5  17       51.61       64.21      3.55 o 
   8   5  17      164.65      120.50      5.49 o 
   9   5  17      251.58      237.51      7.51 o 
  10   5  17       47.73       37.47      4.21 o 
  11   5  17       44.75       48.73      4.67 o 
  12   5  17       10.08       10.04      3.84 o 
  13   5  17      167.55      172.98      8.09 o 
  14   5  17       60.69       59.39      8.53 o 
   0   6  17       50.29       49.35      5.70 o 
   1   6  17      687.79      662.38      9.78 o 
   2   6  17     3026.68     2950.83     29.94 o 
   3   6  17      372.38      367.24      6.98 o 
   4   6  17      714.37      689.41     10.50 o 
   5   6  17      250.94      251.87      6.07 o 
   6   6  17        2.84       -0.55      2.55 o 
   7   6  17       42.17       45.96      4.03 o 
   8   6  17        1.11        0.85      2.94 o 
   9   6  17      133.84      148.96      6.75 o 
  10   6  17        0.46       -0.14      3.19 o 
  11   6  17        0.79        4.17      3.45 o 
  12   6  17        0.05       -3.26      3.51 o 
  13   6  17       43.41       50.19      5.79 o 
   1   7  17       37.09       45.98      5.03 o 
   2   7  17       46.10       45.99      4.29 o 
   3   7  17       14.57       11.63      2.77 o 
   4   7  17       11.36        8.43      2.52 o 
   5   7  17      161.90      166.79      6.26 o 
   6   7  17      327.86      339.65      7.91 o 
   7   7  17       27.56       21.62      3.64 o 
   8   7  17        8.03        5.40      3.45 o 
   9   7  17      165.21      142.34     11.59 o 
  10   7  17        0.98        2.68      3.60 o 
  11   7  17      321.64      352.38     10.75 o 
  12   7  17        0.01       -2.40      3.96 o 
   0   8  17       26.55       20.85      5.09 o 
   1   8  17      454.16      442.93      9.51 o 
   2   8  17      104.34      100.27      7.03 o 
   3   8  17       85.28       99.11     10.10 o 
   4   8  17       68.55       71.14      4.92 o 
   5   8  17       42.63       47.21      4.44 o 
   6   8  17       16.55       16.08      3.83 o 
   7   8  17       54.35       58.71      5.56 o 
   8   8  17      162.24      198.18      7.89 o 
   9   8  17        0.70       -1.31      3.55 o 
  10   8  17      340.47      386.80     11.64 o 
   1   9  17       20.97       17.92      3.44 o 
   2   9  17       38.61       36.78      4.74 o 
   3   9  17       11.35       15.95      5.04 o 
   4   9  17        9.94       11.88      4.35 o 
   5   9  17       33.96       32.64      4.24 o 
   6   9  17      327.29      327.65      9.17 o 
   7   9  17       48.06       47.90      5.35 o 
   8   9  17        0.06        1.90      4.55 o 
   0  10  17      137.93      154.03     12.89 o 
   1  10  17       19.71       19.45      4.37 o 
   2  10  17      102.90       99.34      7.22 o 
   3  10  17      226.36      223.18      9.89 o 
   4  10  17       60.26       63.61      7.89 o 
   5  10  17        0.04       -2.13      7.02 o 
   0   0  18     1995.86     2242.23     30.30 o 
   1   0  18      775.55      721.26      9.96 o 
   2   0  18       95.76      122.35      4.28 o 
   3   0  18       50.48       51.70      3.11 o 
   4   0  18     1994.04     1818.81     27.04 o 
   5   0  18     3017.23     2941.90     34.48 o 
   6   0  18        6.79        7.00      2.58 o 
   7   0  18     4557.60     4480.21     49.81 o 
   8   0  18      814.93      783.77     16.46 o 
   9   0  18       35.90       29.84      4.89 o 
  10   0  18      431.95      416.65     12.63 o 
  11   0  18      306.57      299.72     11.00 o 
  12   0  18        0.80        3.03      4.04 o 
  13   0  18        1.40       -1.60      4.26 o 
  14   0  18        5.56       15.56      4.97 o 
  15   0  18       57.32       64.98      6.53 o 
   1   1  18       44.63       45.58      2.08 o 
   2   1  18      162.60      161.19      3.58 o 
   3   1  18       60.04       55.67      2.37 o 
   4   1  18      285.13      284.61      4.59 o 
   5   1  18      106.67       96.05      2.95 o 
   6   1  18       98.79       89.55      2.91 o 
   7   1  18       55.47       51.70      3.24 o 
   8   1  18      797.25      844.94     11.10 o 
   9   1  18      155.82      145.03      4.96 o 
  10   1  18      377.13      374.76      7.97 o 
  11   1  18        0.07       -0.29      2.72 o 
  12   1  18      105.46      109.72      6.86 o 
  13   1  18      132.57      134.73      6.25 o 
  14   1  18       31.62       23.13      3.59 o 
  15   1  18       14.93        9.23      4.62 o 
   0   2  18     1674.82     1682.17     19.98 o 
   1   2  18       80.13       81.99      2.89 o 
   2   2  18      790.91      813.60      8.34 o 
   3   2  18      985.35     1014.91     10.14 o 
   4   2  18     1518.94     1545.79     12.18 o 
   5   2  18      198.53      193.11      4.45 o 
   6   2  18       14.14       17.96      2.39 o 
   7   2  18      116.11      120.82      4.77 o 
   8   2  18      259.66      216.82      7.07 o 
   9   2  18        1.65        2.99      2.38 o 
  10   2  18      122.78      116.04      5.06 o 
  11   2  18       24.50       21.46      2.97 o 
  12   2  18        4.46        2.57      2.28 o 
  13   2  18      383.21      434.92     19.38 o 
  14   2  18      116.74      127.66      8.11 o 
  15   2  18       77.97       92.40      8.60 o 
   1   3  18      722.78      719.84      8.17 o 
   2   3  18      460.55      405.21      6.15 o 
   3   3  18        1.65        0.37      1.77 o 
   4   3  18       41.68       36.51      2.74 o 
   5   3  18        9.72        1.19      1.93 o 
   6   3  18       27.34       32.56      2.73 o 
   7   3  18      657.73      570.08      8.78 o 
   8   3  18       66.29       64.42      3.84 o 
   9   3  18     1152.82     1174.57     18.08 o 
  10   3  18       53.14       45.71      4.12 o 
  11   3  18       19.93       15.34      3.58 o 
  12   3  18       94.64      101.32      5.84 o 
  13   3  18       27.87       25.05      3.94 o 
  14   3  18        1.39        2.19      3.08 o 
  15   3  18       50.87       53.67      7.67 o 
   0   4  18      702.05      634.42     11.23 o 
   1   4  18     2654.80     2559.20     21.77 o 
   2   4  18      310.80      298.78      6.11 o 
   3   4  18       21.88       15.95      2.61 o 
   4   4  18      705.84      622.24      9.79 o 
   5   4  18        0.38       -0.79      2.01 o 
   6   4  18        2.46        1.21      2.02 o 
   7   4  18      467.50      432.83      7.32 o 
   8   4  18      132.38      107.49      4.62 o 
   9   4  18      281.48      267.23      6.05 o 
  10   4  18      160.72      145.30      6.27 o 
  11   4  18      737.90      728.42     13.05 o 
  12   4  18      155.19      169.11      7.87 o 
  13   4  18        2.48        3.33      3.70 o 
  14   4  18       32.00       29.77      6.06 o 
   1   5  18        3.58       -1.94      1.94 o 
   2   5  18      162.02      159.50      4.98 o 
   3   5  18       98.44       95.97      4.38 o 
   4   5  18       18.23       16.37      2.69 o 
   5   5  18      176.27      150.67      5.22 o 
   6   5  18      156.45      129.79      4.89 o 
   7   5  18       78.37       65.55      3.74 o 
   8   5  18      215.91      210.16      8.27 o 
   9   5  18      392.55      374.36     11.07 o 
  10   5  18       60.96       73.20      6.58 o 
  11   5  18      163.82      149.77      7.47 o 
  12   5  18      290.56      295.42      9.13 o 
  13   5  18       62.48       62.01      7.25 o 
   0   6  18      137.05      130.33      8.12 o 
   1   6  18       59.14       60.08      3.37 o 
   2   6  18      507.72      498.00      8.71 o 
   3   6  18      185.59      172.52      5.47 o 
   4   6  18      812.40      775.77     11.53 o 
   5   6  18       41.11       44.54      3.42 o 
   6   6  18       42.74       41.80      4.05 o 
   7   6  18        6.81        7.99      3.56 o 
   8   6  18       27.35       19.56      3.82 o 
   9   6  18        3.46        5.56      3.63 o 
  10   6  18      513.64      538.79     18.36 o 
  11   6  18        5.29        9.98      3.78 o 
  12   6  18      210.95      209.89      8.46 o 
   1   7  18      749.15      732.07     12.59 o 
   2   7  18      108.88      118.10      4.80 o 
   3   7  18       51.07       53.55      3.83 o 
   4   7  18       20.83       19.50      2.95 o 
   5   7  18       16.70       16.91      3.55 o 
   6   7  18       17.54       11.94      3.03 o 
   7   7  18      144.21      146.37      6.46 o 
   8   7  18      257.61      257.39      8.48 o 
   9   7  18        4.45       11.70      3.81 o 
  10   7  18      155.99      142.17      7.13 o 
  11   7  18       28.44       32.86      5.29 o 
   0   8  18      773.87      674.59     17.36 o 
   1   8  18      124.47      125.84      6.04 o 
   2   8  18        6.19        3.77      3.17 o 
   3   8  18       73.26       70.44      4.68 o 
   4   8  18       16.89       16.45      5.12 o 
   5   8  18      396.46      435.56     10.32 o 
   6   8  18        2.97        6.37      3.59 o 
   7   8  18       18.60       17.64      4.38 o 
   8   8  18        0.81        2.07      3.64 o 
   9   8  18       16.74       19.10      6.51 o 
  10   8  18      412.75      438.60     22.15 o 
   1   9  18       44.92       45.42      4.37 o 
   2   9  18      201.09      176.29      8.67 o 
   3   9  18      134.09      154.56     10.84 o 
   4   9  18      192.31      196.93      9.22 o 
   5   9  18       17.18       17.29      3.72 o 
   6   9  18      119.27      110.58      9.48 o 
   7   9  18      228.95      252.87     11.00 o 
   0  10  18        0.29       -1.88      4.26 o 
   1  10  18      123.29      111.47     12.58 o 
   2  10  18        7.01       10.60      5.45 o 
   3  10  18        6.99       17.03      6.10 o 
   4  10  18       11.24       20.62      9.44 o 
   1   1  19     1069.59     1159.40     10.29 o 
   2   1  19        0.47        4.37      1.57 o 
   3   1  19       66.25       62.17      2.79 o 
   4   1  19      152.26      144.37      3.98 o 
   5   1  19      659.28      725.11      8.08 o 
   6   1  19       30.76       30.50      2.15 o 
   7   1  19     2810.07     2684.59     25.95 o 
   8   1  19      267.25      245.43      5.75 o 
   9   1  19       69.59       72.71      3.88 o 
  10   1  19      173.04      167.09      5.43 o 
  11   1  19      715.64      732.60     14.35 o 
  12   1  19      254.79      237.20      7.72 o 
  13   1  19     1160.61     1149.74     18.44 o 
  14   1  19        0.46       -1.02      3.03 o 
  15   1  19       74.32       66.99      7.58 o 
   0   2  19     1346.55     1256.95     16.28 o 
   1   2  19      606.74      545.78      8.22 o 
   2   2  19      632.32      623.47      7.52 o 
   3   2  19       15.48       18.42      2.00 o 
   4   2  19       94.99       92.33      2.79 o 
   5   2  19       72.03       64.41      3.32 o 
   6   2  19      419.46      408.35      7.80 o 
   7   2  19      256.97      241.79      5.68 o 
   8   2  19        6.33        2.73      2.32 o 
   9   2  19      678.60      676.86     10.67 o 
  10   2  19       81.91       79.61      4.48 o 
  11   2  19       19.05       20.00      3.02 o 
  12   2  19       13.87       24.29      2.97 o 
  13   2  19        7.51        5.63      4.36 o 
  14   2  19       96.33       99.06      7.43 o 
  15   2  19      294.58      332.63     13.70 o 
   1   3  19       42.66       47.64      2.86 o 
   2   3  19      117.90       97.75      3.71 o 
   3   3  19     1629.45     1641.03     15.74 o 
   4   3  19       39.36       57.48      3.22 o 
   5   3  19      545.99      506.24      7.83 o 
   6   3  19     1303.25     1066.24     14.04 o 
   7   3  19       71.94       67.87      4.86 o 
   8   3  19      105.79      113.49      4.88 o 
   9   3  19      532.24      544.02      9.51 o 
  10   3  19       33.44       29.76      3.32 o 
  11   3  19       82.10       73.78      4.05 o 
  12   3  19        0.03        1.15      3.27 o 
  13   3  19        0.96       -3.12      3.12 o 
  14   3  19      100.62      110.32      8.92 o 
   0   4  19      250.74      223.08      6.63 o 
   1   4  19     1167.24     1165.99     12.00 o 
   2   4  19        0.30       -0.29      2.09 o 
   3   4  19       18.76       19.61      2.74 o 
   4   4  19        0.19        2.71      2.32 o 
   5   4  19      398.72      347.19      7.33 o 
   6   4  19        4.27        3.93      2.29 o 
   7   4  19       10.59       10.76      2.63 o 
   8   4  19       33.47       32.14      4.03 o 
   9   4  19       37.34       41.52      3.53 o 
  10   4  19      593.45      599.44     12.74 o 
  11   4  19        6.66       14.78      3.79 o 
  12   4  19      100.87      121.19      7.20 o 
  13   4  19        2.31        2.73      3.93 o 
  14   4  19       40.58       53.50      6.46 o 
   1   5  19        2.07        3.03      2.21 o 
   2   5  19      389.45      363.43      7.44 o 
   3   5  19       21.49       26.11      4.09 o 
   4   5  19       33.62       42.30      3.46 o 
   5   5  19      113.91      121.95      5.87 o 
   6   5  19      112.62      120.90      4.97 o 
   7   5  19      344.89      316.18      7.06 o 
   8   5  19       80.03       93.64      5.63 o 
   9   5  19       38.48       31.79      4.26 o 
  10   5  19       16.02       14.41      3.92 o 
  11   5  19        4.18        1.92      3.56 o 
  12   5  19        4.46       -0.51      3.66 o 
  13   5  19      230.32      243.89     10.64 o 
   0   6  19      938.33      926.78     20.55 o 
   1   6  19        4.13        5.93      2.24 o 
   2   6  19      182.03      163.38      5.75 o 
   3   6  19       75.40       81.16      5.74 o 
   4   6  19       75.69       72.88      4.19 o 
   5   6  19       36.66       46.55      3.59 o 
   6   6  19      227.90      248.95      6.48 o 
   7   6  19       40.46       37.85      4.08 o 
   8   6  19      176.00      193.29      7.83 o 
   9   6  19      175.56      198.71      8.64 o 
  10   6  19      340.40      350.55     10.83 o 
  11   6  19       18.21       23.55      4.51 o 
  12   6  19      662.26      734.98     14.90 o 
   1   7  19        0.31        2.34      2.96 o 
   2   7  19       49.75       56.59      3.90 o 
   3   7  19      100.12      110.44      5.02 o 
   4   7  19       62.80       67.40      4.24 o 
   5   7  19        3.55        6.68      3.03 o 
   6   7  19        2.44        1.87      2.88 o 
   7   7  19      164.66      173.53      7.04 o 
   8   7  19       82.71       84.02      5.99 o 
   9   7  19       60.98       60.10      5.45 o 
  10   7  19       62.62       85.52      6.65 o 
  11   7  19        5.28       11.73     13.68 o 
   0   8  19      793.06      738.38     18.65 o 
   1   8  19      768.47      743.93     13.17 o 
   2   8  19       61.62       75.58      5.32 o 
   3   8  19       16.21       17.99      3.45 o 
   4   8  19       74.28       79.00      6.41 o 
   5   8  19      107.94      114.14      6.87 o 
   6   8  19        0.60        4.46      3.93 o 
   7   8  19       66.25       74.23      5.40 o 
   8   8  19       36.29       36.43      4.90 o 
   9   8  19      182.26      195.45      9.28 o 
   1   9  19       58.89       40.97      4.58 o 
   2   9  19      175.13      180.53      9.16 o 
   3   9  19       25.92       21.91      6.01 o 
   4   9  19      206.76      214.26      9.77 o 
   5   9  19       31.17       36.62      4.20 o 
   6   9  19       90.40       73.31      8.86 o 
   7   9  19       34.42       39.27      8.08 o 
   0  10  19     1078.70     1057.59     42.42 o 
   1  10  19      171.16      144.16     11.60 o 
   2  10  19      462.89      479.32     25.32 o 
   0   0  20      219.00      282.20     13.55 o 
   1   0  20       77.02       74.91      4.10 o 
   2   0  20        3.72        4.55      2.81 o 
   3   0  20        5.36        4.99      2.42 o 
   4   0  20     3086.29     3002.76     35.65 o 
   5   0  20     1496.00     1430.78     24.33 o 
   6   0  20      915.63      852.40     14.03 o 
   7   0  20     2136.09     2002.74     27.66 o 
   8   0  20       17.63       14.38      2.94 o 
   9   0  20       41.83       46.11      6.03 o 
  10   0  20     1105.11     1035.92     23.44 o 
  11   0  20      514.23      516.34     14.97 o 
  12   0  20      225.64      193.35     10.12 o 
  13   0  20       40.03       36.05      6.84 o 
  14   0  20      215.07      189.90     11.44 o 
  15   0  20      189.96      180.42     12.77 o 
   1   1  20        6.59        8.01      1.76 o 
   2   1  20      547.07      492.75      6.34 o 
   3   1  20      969.34      938.31      9.91 o 
   4   1  20      344.53      325.62      5.61 o 
   5   1  20       15.81       10.00      1.92 o 
   6   1  20      165.85      165.55      4.40 o 
   7   1  20      190.14      185.57      5.63 o 
   8   1  20       60.02       58.90      3.72 o 
   9   1  20        8.33        3.58      3.35 o 
  10   1  20        3.63        3.42      2.37 o 
  11   1  20      124.99      133.78      6.87 o 
  12   1  20       67.84       68.86      5.22 o 
  13   1  20       50.01       55.55      5.00 o 
  14   1  20       11.08       11.12      3.66 o 
  15   1  20       16.25       15.41      6.84 o 
   0   2  20      222.49      209.21      6.06 o 
   1   2  20     1927.17     1900.86     17.37 o 
   2   2  20     1316.15     1345.32     14.70 o 
   3   2  20      266.47      258.85      5.95 o 
   4   2  20      402.36      397.92      5.93 o 
   5   2  20       24.26       13.83      2.48 o 
   6   2  20        5.88        5.41      3.54 o 
   7   2  20      231.34      193.33      5.42 o 
   8   2  20      110.62      125.07      5.11 o 
   9   2  20        0.02        0.97      2.54 o 
  10   2  20      339.79      321.66      7.66 o 
  11   2  20        0.59       -2.51      2.51 o 
  12   2  20        8.03        7.06      2.63 o 
  13   2  20        1.74        0.63      3.84 o 
  14   2  20        5.19        2.99      4.55 o 
   1   3  20       14.03       20.49      2.32 o 
   2   3  20      619.95      592.96      7.79 o 
   3   3  20      101.37       99.42      4.05 o 
   4   3  20      810.80      835.95     10.91 o 
   5   3  20      139.61      106.76      4.22 o 
   6   3  20      327.81      290.07      6.85 o 
   7   3  20      108.61       99.48      4.39 o 
   8   3  20      463.14      471.18      9.95 o 
   9   3  20        1.50        4.97      2.62 o 
  10   3  20      207.51      204.57      6.29 o 
  11   3  20      176.07      201.17      6.21 o 
  12   3  20      235.65      251.38     11.35 o 
  13   3  20        1.92        4.19      3.43 o 
  14   3  20      148.05      151.93     10.92 o 
   0   4  20     1234.34     1206.83     17.74 o 
   1   4  20      258.99      264.01      5.05 o 
   2   4  20       52.99       45.01      3.42 o 
   3   4  20      521.11      474.83      8.66 o 
   4   4  20        1.07       -0.44      2.33 o 
   5   4  20      186.20      179.20      5.79 o 
   6   4  20      121.75       99.62      4.74 o 
   7   4  20       11.45        5.46      2.61 o 
   8   4  20        4.31        5.60      2.77 o 
   9   4  20      131.06      137.74      5.57 o 
  10   4  20      311.64      301.62      8.99 o 
  11   4  20        0.52       -3.23      3.23 o 
  12   4  20       32.78       54.60      5.13 o 
  13   4  20      204.03      190.31      8.54 o 
   1   5  20       61.44       56.10      3.54 o 
   2   5  20       49.50       47.64      3.60 o 
   3   5  20      148.55      132.38      5.20 o 
   4   5  20      124.38      126.47      5.18 o 
   5   5  20      332.88      299.28      7.13 o 
   6   5  20      131.71      152.06      7.91 o 
   7   5  20       10.25        3.25      2.67 o 
   8   5  20       59.72       48.30      4.08 o 
   9   5  20      262.34      242.45      8.29 o 
  10   5  20      387.54      401.63     10.64 o 
  11   5  20      198.14      192.65      8.24 o 
  12   5  20       52.66       48.34      5.29 o 
  13   5  20       19.83       18.22      7.13 o 
   0   6  20       86.01       84.69      7.30 o 
   1   6  20       39.19       37.10      3.05 o 
   2   6  20      301.34      297.66      7.27 o 
   3   6  20       87.10       90.54      6.86 o 
   4   6  20      243.18      236.08      6.38 o 
   5   6  20       13.41        7.17      2.71 o 
   6   6  20        0.43        2.28      2.49 o 
   7   6  20        0.40        1.74      3.23 o 
   8   6  20       57.17       68.07      5.51 o 
   9   6  20       79.05       91.54      6.74 o 
  10   6  20        3.22        3.17      4.21 o 
  11   6  20       56.04       48.75      5.62 o 
  12   6  20      173.95      180.97     18.23 o 
   1   7  20      107.29      111.09      6.31 o 
   2   7  20       47.47       43.43      4.54 o 
   3   7  20      117.82      115.13      5.18 o 
   4   7  20        0.00        1.78      2.74 o 
   5   7  20      165.97      166.15      5.41 o 
   6   7  20      230.44      216.27      9.29 o 
   7   7  20       12.61        7.40      3.58 o 
   8   7  20      126.74      147.38      7.36 o 
   9   7  20        2.51        4.17      3.97 o 
  10   7  20      289.53      340.13     11.12 o 
   0   8  20        5.68        9.09      4.89 o 
   1   8  20       27.56       27.21      4.36 o 
   2   8  20       10.97       11.44      3.64 o 
   3   8  20       20.11       21.85      3.94 o 
   4   8  20       19.39       21.75      3.91 o 
   5   8  20       43.42       41.49      4.61 o 
   6   8  20       34.68       46.52      5.66 o 
   7   8  20        1.28       -2.77      3.92 o 
   8   8  20       51.89       48.04      5.34 o 
   1   9  20       59.75       66.00      6.08 o 
   2   9  20       17.28       18.39      3.71 o 
   3   9  20       71.25       74.62      6.74 o 
   4   9  20        6.23       12.97      4.79 o 
   5   9  20       42.54       59.10      5.96 o 
   6   9  20      277.69      252.96     11.47 o 
   1   1  21     1914.85     1818.31     16.06 o 
   2   1  21      264.42      286.91      5.35 o 
   3   1  21       59.17       53.52      2.93 o 
   4   1  21        4.69        7.69      2.00 o 
   5   1  21      101.68      108.59      3.59 o 
   6   1  21       22.17       27.68      2.31 o 
   7   1  21        2.08       -0.88      2.28 o 
   8   1  21       54.60       56.65      3.84 o 
   9   1  21        0.00       -0.67      2.55 o 
  10   1  21      172.82      180.43      5.61 o 
  11   1  21      122.42      139.45      6.88 o 
  12   1  21       91.98       83.28      7.49 o 
  13   1  21        1.27       -1.87      3.43 o 
  14   1  21        0.01       -3.46      3.46 o 
   0   2  21      803.90      740.77     12.88 o 
   1   2  21      507.05      479.92      9.12 o 
   2   2  21       92.66      110.31      3.68 o 
   3   2  21       11.83       10.24      1.99 o 
   4   2  21        0.56        0.61      1.67 o 
   5   2  21     1644.46     1612.56     18.97 o 
   6   2  21      130.65      135.91      5.33 o 
   7   2  21        3.28        1.38      2.96 o 
   8   2  21        8.58        7.87      3.02 o 
   9   2  21        2.27        1.23      2.53 o 
  10   2  21        5.05        7.95      2.91 o 
  11   2  21       32.51       21.98      3.26 o 
  12   2  21       54.46       49.12      4.11 o 
  13   2  21       16.07       19.75      3.70 o 
  14   2  21      365.97      399.64     14.99 o 
   1   3  21       57.87       62.25      3.23 o 
   2   3  21       81.56       63.87      3.23 o 
   3   3  21      658.33      640.45      8.09 o 
   4   3  21      393.70      378.13      7.33 o 
   5   3  21       42.30       38.42      3.10 o 
   6   3  21      378.54      365.81      7.76 o 
   7   3  21       51.33       37.19      3.21 o 
   8   3  21        0.25        1.73      2.57 o 
   9   3  21     1121.79     1126.33     15.34 o 
  10   3  21       52.04       57.32      4.08 o 
  11   3  21       83.93       94.98      4.98 o 
  12   3  21       12.06       10.70      3.75 o 
  13   3  21       62.41       62.94      5.07 o 
  14   3  21        2.82       -8.79      9.36 o 
   0   4  21      762.71      757.34     13.24 o 
   1   4  21        0.63       -0.15      1.87 o 
   2   4  21      247.48      215.07      5.98 o 
   3   4  21      145.04      124.44      5.17 o 
   4   4  21      503.90      469.94      8.86 o 
   5   4  21      488.68      456.88      8.78 o 
   6   4  21       32.74       43.41      4.26 o 
   7   4  21      220.26      207.74      6.24 o 
   8   4  21       40.74       41.10      3.87 o 
   9   4  21      158.05      162.90      6.13 o 
  10   4  21       99.93       91.79      5.14 o 
  11   4  21       65.52       56.16      5.32 o 
  12   4  21      227.21      219.69     10.57 o 
  13   4  21      241.69      280.22     11.58 o 
   1   5  21      266.25      256.10      6.43 o 
   2   5  21      333.76      314.75      7.22 o 
   3   5  21       42.81       43.73      3.67 o 
   4   5  21      271.33      256.24      6.75 o 
   5   5  21      226.95      209.37      6.33 o 
   6   5  21       15.04       14.96      3.23 o 
   7   5  21       36.77       41.06      4.41 o 
   8   5  21       58.47       44.01      4.09 o 
   9   5  21       47.81       62.09      5.34 o 
  10   5  21      118.19      130.33     10.41 o 
  11   5  21      165.94      159.11      7.87 o 
  12   5  21       59.40       68.15      7.11 o 
   0   6  21      163.57      169.46     12.55 o 
   1   6  21        1.61        0.94      2.24 o 
   2   6  21      164.15      161.39      5.96 o 
   3   6  21      142.44      142.31      5.52 o 
   4   6  21      239.79      264.22      6.92 o 
   5   6  21       51.36       53.25      3.92 o 
   6   6  21      225.78      201.96      6.59 o 
   7   6  21       32.66       40.50      4.42 o 
   8   6  21       62.00       65.81      9.45 o 
   9   6  21       29.50       26.73      4.97 o 
  10   6  21      158.36      183.19      8.92 o 
  11   6  21        4.31       -0.20      5.78 o 
   1   7  21        0.14       -0.02      3.26 o 
   2   7  21      122.07      122.11      6.60 o 
   3   7  21        2.86        5.01      2.84 o 
   4   7  21       46.86       50.30      4.44 o 
   5   7  21       17.21       20.24      3.15 o 
   6   7  21      103.25      115.62      6.29 o 
   7   7  21       17.99       17.38      4.11 o 
   8   7  21      152.22      167.49      7.92 o 
   9   7  21      241.05      257.66      9.43 o 
  10   7  21       52.57       83.22     19.21 o 
   0   8  21       38.73       28.82      8.05 o 
   1   8  21       85.31       63.55      5.51 o 
   2   8  21      343.79      368.17     10.09 o 
   3   8  21      204.50      220.96      8.06 o 
   4   8  21       99.16       99.44      5.68 o 
   5   8  21      112.28      128.80      6.82 o 
   6   8  21      220.41      249.46      9.57 o 
   7   8  21       59.07       55.01      5.28 o 
   8   8  21      143.34      139.70      9.32 o 
   1   9  21        4.00        6.43      3.81 o 
   2   9  21        0.00        3.86      3.56 o 
   3   9  21        2.82       -0.77      4.30 o 
   4   9  21        0.23        2.13      5.65 o 
   5   9  21       75.90       64.23      8.46 o 
   0   0  22      247.21      242.91      9.31 o 
   1   0  22      788.93      792.41     12.41 o 
   2   0  22       14.77       19.98      3.31 o 
   3   0  22        3.58        5.25      3.20 o 
   4   0  22      105.06      100.45      5.93 o 
   5   0  22      382.16      364.73      9.70 o 
   6   0  22       78.02       86.73      4.99 o 
   7   0  22       67.87       78.52      6.28 o 
   8   0  22     1029.18      935.08     28.91 o 
   9   0  22        5.00        1.85      4.85 o 
  10   0  22       93.92       86.04      8.91 o 
  11   0  22      957.90      931.15     25.77 o 
  12   0  22      297.90      318.17     14.60 o 
  13   0  22      187.02      186.02     11.80 o 
  14   0  22       17.97        7.51      7.51 o 
   1   1  22       93.13       88.92      3.43 o 
   2   1  22      407.19      400.99      7.12 o 
   3   1  22      188.45      179.51      6.14 o 
   4   1  22       29.15       35.07      3.45 o 
   5   1  22       46.09       37.06      2.58 o 
   6   1  22      321.15      334.59      5.75 o 
   7   1  22       35.51       25.72      3.19 o 
   8   1  22       15.45       11.91      2.88 o 
   9   1  22      126.62      130.79      5.46 o 
  10   1  22        2.77       -0.72      2.38 o 
  11   1  22        0.60        0.34      3.36 o 
  12   1  22       43.42       54.68      5.02 o 
  13   1  22        6.07       13.22      4.24 o 
  14   1  22       16.57       10.35      4.72 o 
   0   2  22     1507.76     1554.41     24.08 o 
   1   2  22      310.69      294.59      6.24 o 
   2   2  22       74.82       76.25      4.34 o 
   3   2  22        0.14       -1.32      1.76 o 
   4   2  22      134.21      138.55      4.18 o 
   5   2  22      178.79      165.74      5.77 o 
   6   2  22        1.05       -0.62      2.46 o 
   7   2  22       19.72       17.99      2.84 o 
   8   2  22       20.53       31.95      3.39 o 
   9   2  22        3.01        7.20      2.79 o 
  10   2  22      283.12      312.74      9.84 o 
  11   2  22      298.94      342.04      8.11 o 
  12   2  22       40.67       49.25      4.86 o 
  13   2  22       72.25       71.12      5.23 o 
   1   3  22       65.57       78.60      3.78 o 
   2   3  22        3.59        5.91      2.07 o 
   3   3  22      735.41      695.10      9.07 o 
   4   3  22        2.14       -0.36      2.42 o 
   5   3  22       16.68        8.60      3.57 o 
   6   3  22      112.71      130.96      5.44 o 
   7   3  22      123.12      118.64      4.96 o 
   8   3  22       71.03       64.59      4.21 o 
   9   3  22       13.52       17.63      3.19 o 
  10   3  22      177.88      171.82      6.16 o 
  11   3  22       59.60       63.31      4.61 o 
  12   3  22      289.70      306.26      9.19 o 
  13   3  22       71.91       59.03      5.55 o 
   0   4  22      480.77      455.23     10.89 o 
   1   4  22      228.99      238.76      6.98 o 
   2   4  22     1166.08     1104.99     15.86 o 
   3   4  22      153.03      157.74      6.00 o 
   4   4  22        0.33        0.13      2.48 o 
   5   4  22      107.39      111.15      5.22 o 
   6   4  22       23.17       28.90      3.91 o 
   7   4  22      307.48      283.60      7.47 o 
   8   4  22      189.73      190.30      6.72 o 
   9   4  22       45.75       42.35      4.17 o 
  10   4  22      199.14      197.76      6.69 o 
  11   4  22      349.74      346.60      9.98 o 
  12   4  22        1.83        3.37      3.99 o 
   1   5  22       56.61       55.34      3.87 o 
   2   5  22      253.74      236.98      7.56 o 
   3   5  22      149.94      129.50      5.50 o 
   4   5  22      133.24      154.72      6.13 o 
   5   5  22      172.04      171.41      7.61 o 
   6   5  22      244.63      246.17      7.49 o 
   7   5  22       41.10       52.03      4.40 o 
   8   5  22      302.93      282.33      9.21 o 
   9   5  22      143.50      151.38      9.13 o 
  10   5  22        0.26       -2.64      3.79 o 
  11   5  22        0.51       -1.18      3.93 o 
  12   5  22       22.24       14.71      5.56 o 
   0   6  22      106.30      147.39     11.13 o 
   1   6  22      146.12      155.09      5.32 o 
   2   6  22       37.99       38.65      3.71 o 
   3   6  22       12.51       10.18      2.95 o 
   4   6  22        4.95        7.55      2.92 o 
   5   6  22      101.26      112.18      5.51 o 
   6   6  22        6.19        4.87      3.53 o 
   7   6  22       36.41       32.61      3.43 o 
   8   6  22      291.73      306.10     10.54 o 
   9   6  22       33.50       45.97      9.02 o 
  10   6  22     1252.79     1351.15     24.49 o 
   1   7  22       49.46       48.41      5.91 o 
   2   7  22        8.19        8.41      3.75 o 
   3   7  22      172.76      165.61      6.26 o 
   4   7  22      234.21      218.35      7.03 o 
   5   7  22      530.73      557.86     10.12 o 
   6   7  22      226.63      222.61      8.12 o 
   7   7  22        6.88        4.21      3.77 o 
   8   7  22       21.71       26.56      4.77 o 
   9   7  22       13.53       21.60      6.15 o 
   0   8  22       63.31       59.50     10.96 o 
   1   8  22      120.73      123.21      7.65 o 
   2   8  22        1.12       -3.16      3.99 o 
   3   8  22       31.56       39.15      4.74 o 
   4   8  22       15.22       10.66      5.29 o 
   5   8  22        8.44        6.65      3.75 o 
   6   8  22       16.14       31.14      5.06 o 
   7   8  22       69.33       65.46      6.45 o 
   1   9  22       25.53       17.26      4.75 o 
   2   9  22        6.77        1.86      4.14 o 
   3   9  22       19.80       33.98     12.35 o 
   4   9  22      103.30      110.68     11.64 o 
   1   1  23      430.78      459.60      9.04 o 
   2   1  23     2253.20     2248.88     20.35 o 
   3   1  23      607.39      582.75      8.58 o 
   4   1  23       50.05       54.43      5.17 o 
   5   1  23        0.04        1.45      1.97 o 
   6   1  23     2424.67     2277.02     21.44 o 
   7   1  23      473.61      460.15      9.49 o 
   8   1  23        0.27       -0.66      2.73 o 
   9   1  23       69.49       75.77      4.85 o 
  10   1  23       48.46       40.07      3.74 o 
  11   1  23       63.75       78.97      6.34 o 
  12   1  23       64.20       64.94      5.97 o 
  13   1  23      132.78      127.63      7.64 o 
   0   2  23     2269.06     2303.83     32.87 o 
   1   2  23      329.82      311.56      6.54 o 
   2   2  23      608.78      556.57      8.37 o 
   3   2  23       13.90        8.92      2.20 o 
   4   2  23      129.90      123.31      4.46 o 
   5   2  23      249.12      268.36      9.45 o 
   6   2  23      327.47      328.80      7.62 o 
   7   2  23      145.85      144.49      5.36 o 
   8   2  23        0.48       -2.81      2.81 o 
   9   2  23       21.59       18.61      3.23 o 
  10   2  23       44.46       38.24      3.92 o 
  11   2  23        5.77        1.23      2.95 o 
  12   2  23      392.41      451.47     15.88 o 
  13   2  23       61.42       68.40      6.22 o 
   1   3  23        0.67        1.05      2.14 o 
   2   3  23       24.07       26.65      2.76 o 
   3   3  23       47.06       43.24      2.75 o 
   4   3  23      233.66      181.06      6.21 o 
   5   3  23      138.68      133.07      6.49 o 
   6   3  23      142.25      146.72      6.31 o 
   7   3  23      152.73      176.99      6.64 o 
   8   3  23      176.07      155.92      6.17 o 
   9   3  23      114.35      137.31      5.84 o 
  10   3  23       24.74       18.85      3.41 o 
  11   3  23       20.20       21.99      3.53 o 
  12   3  23       15.57       25.15      4.41 o 
  13   3  23        9.31        1.61      4.19 o 
   0   4  23       55.11       68.65      6.09 o 
   1   4  23        0.70        3.73      2.16 o 
   2   4  23       10.11        9.25      2.94 o 
   3   4  23      170.08      179.46      6.95 o 
   4   4  23       13.27       13.70      3.04 o 
   5   4  23      505.30      484.27     10.21 o 
   6   4  23        3.38        2.18      3.18 o 
   7   4  23      110.96       94.53      5.39 o 
   8   4  23      172.94      184.73      6.93 o 
   9   4  23       17.18       15.63      3.49 o 
  10   4  23        6.07        2.84      3.10 o 
  11   4  23       10.64        5.30      3.96 o 
  12   4  23        6.65        9.36      5.10 o 
   1   5  23        0.10       -1.57      2.62 o 
   2   5  23      147.09      126.89      6.21 o 
   3   5  23       25.48       23.22      3.32 o 
   4   5  23      242.83      271.40      7.20 o 
   5   5  23      222.34      216.06      8.02 o 
   6   5  23      137.53      140.46      6.43 o 
   7   5  23      443.01      453.06      9.94 o 
   8   5  23      280.12      318.56     10.47 o 
   9   5  23       13.06        8.68      4.52 o 
  10   5  23        0.35        3.12      4.08 o 
  11   5  23      221.34      243.09     11.37 o 
   0   6  23       15.82       21.29     13.27 o 
   1   6  23      148.72      136.04      8.77 o 
   2   6  23        6.35        8.56      3.00 o 
   3   6  23      104.01       94.15      5.00 o 
   4   6  23      191.13      163.53      6.39 o 
   5   6  23       70.08       68.56      4.58 o 
   6   6  23      239.91      228.32      8.19 o 
   7   6  23      117.58      136.28      5.68 o 
   8   6  23      480.50      514.42     13.86 o 
   9   6  23      370.34      426.38     13.55 o 
  10   6  23      806.56      843.71     23.76 o 
   1   7  23      182.69      203.13      9.27 o 
   2   7  23       53.57       63.99      5.52 o 
   3   7  23      175.68      183.60      8.12 o 
   4   7  23      239.10      267.44      7.74 o 
   5   7  23        4.09       -2.90      2.90 o 
   6   7  23      307.85      309.11      9.07 o 
   7   7  23       58.49       67.50      5.49 o 
   8   7  23       52.75       66.39     10.97 o 
   0   8  23      158.68      188.67     13.17 o 
   1   8  23       39.62       41.63      5.55 o 
   2   8  23      211.35      210.10     12.02 o 
   3   8  23        8.58        9.11      3.94 o 
   4   8  23       89.63      113.82      5.07 o 
   5   8  23        0.13       -4.47      4.47 o 
   6   8  23        2.73        4.74      5.42 o 
   1   9  23       24.95       27.87      6.98 o 
   0   0  24     1912.03     1755.34     31.15 o 
   1   0  24     2723.81     2677.76     33.44 o 
   2   0  24     2137.06     2163.89     33.19 o 
   3   0  24      744.02      789.39     18.87 o 
   4   0  24     1114.70     1092.98     24.60 o 
   5   0  24     2500.72     2361.52     34.71 o 
   6   0  24        2.57       -1.98      2.65 o 
   7   0  24      116.21      105.54      6.13 o 
   8   0  24       75.44       71.34      5.00 o 
   9   0  24       28.56       24.52      6.37 o 
  10   0  24      107.30      118.14     10.43 o 
  11   0  24      706.48      750.81     23.34 o 
  12   0  24        1.43       -3.26      5.53 o 
  13   0  24      291.46      272.54     14.62 o 
   1   1  24      270.07      283.24      6.08 o 
   2   1  24      111.36      127.43      4.60 o 
   3   1  24      116.72      107.74      4.55 o 
   4   1  24      302.13      313.12      6.64 o 
   5   1  24      268.19      258.07      5.46 o 
   6   1  24       92.36       99.09      3.86 o 
   7   1  24      465.65      430.08      9.33 o 
   8   1  24        4.19        2.94      2.82 o 
   9   1  24       43.89       46.14      4.14 o 
  10   1  24       10.02       16.09      4.47 o 
  11   1  24        4.62        3.78      4.00 o 
  12   1  24       30.93       18.78      4.73 o 
  13   1  24        1.61        3.31      4.80 o 
   0   2  24      882.25      844.54     16.42 o 
   1   2  24       74.15       78.95      4.07 o 
   2   2  24        6.62        7.18      2.45 o 
   3   2  24       65.84       59.42      3.60 o 
   4   2  24      377.15      380.43      7.12 o 
   5   2  24        7.31        5.69      3.03 o 
   6   2  24      213.18      200.70      9.79 o 
   7   2  24       13.66       13.42      2.97 o 
   8   2  24       66.17       59.73      4.60 o 
   9   2  24       17.77       16.36      3.51 o 
  10   2  24      323.75      339.44     15.08 o 
  11   2  24       93.80      102.89      5.57 o 
  12   2  24      298.80      356.26     11.05 o 
   1   3  24       27.46       26.29      2.90 o 
   2   3  24       17.50       20.83      2.73 o 
   3   3  24      226.65      218.34      5.32 o 
   4   3  24       15.69       12.35      3.57 o 
   5   3  24        5.06        3.16      3.29 o 
   6   3  24       92.37       89.86      5.30 o 
   7   3  24      106.95       96.68      5.48 o 
   8   3  24      248.33      265.35      7.92 o 
   9   3  24       20.31       21.79      3.83 o 
  10   3  24       62.62       52.28      4.66 o 
  11   3  24       71.78       76.46      5.11 o 
  12   3  24        2.41        5.20      3.56 o 
   0   4  24       52.98       59.77      5.10 o 
   1   4  24       20.88       17.05      2.60 o 
   2   4  24       18.92       12.43      3.21 o 
   3   4  24      366.94      338.14      8.50 o 
   4   4  24       96.15       88.13      4.89 o 
   5   4  24      163.15      171.05      7.02 o 
   6   4  24       26.58       29.51      4.21 o 
   7   4  24      107.58      127.19      6.19 o 
   8   4  24        9.70       11.53      3.48 o 
   9   4  24       58.78       63.45      4.85 o 
  10   4  24      388.82      407.72      9.38 o 
  11   4  24       43.79       58.51      6.04 o 
   1   5  24       83.18       79.77      4.82 o 
   2   5  24       47.58       51.59      4.31 o 
   3   5  24       35.23       23.61      3.76 o 
   4   5  24      362.73      359.97      8.40 o 
   5   5  24        2.42       -0.05      3.12 o 
   6   5  24       10.67        9.95      3.44 o 
   7   5  24       13.60       12.23      4.57 o 
   8   5  24        1.16        7.93      4.83 o 
   9   5  24       78.38       89.27      5.43 o 
  10   5  24       24.65       17.39      4.69 o 
  11   5  24      290.34      357.82     26.45 o 
   0   6  24        2.52        0.76      5.70 o 
   1   6  24      134.95      132.60     10.80 o 
   2   6  24       77.76       89.18      5.45 o 
   3   6  24      158.88      165.49      6.36 o 
   4   6  24       14.73       18.73      3.95 o 
   5   6  24        0.51       -3.06      3.09 o 
   6   6  24      366.09      406.06     12.27 o 
   7   6  24       53.76       46.60      5.70 o 
   8   6  24        0.00        9.62      4.68 o 
   9   6  24      427.19      422.32     15.89 o 
   1   7  24       44.74       48.98      7.34 o 
   2   7  24        9.34        7.62      4.47 o 
   3   7  24      465.32      492.91     12.71 o 
   4   7  24        1.43        2.43      3.18 o 
   5   7  24       50.68       48.56      4.54 o 
   6   7  24       74.25       71.12      5.59 o 
   7   7  24      360.89      348.22     11.35 o 
   8   7  24       22.54       26.42      7.63 o 
   0   8  24        0.42        2.38      6.21 o 
   1   8  24        3.62       -1.30      4.16 o 
   2   8  24       56.30       53.98      6.01 o 
   3   8  24       14.75       16.32      4.78 o 
   4   8  24       47.30       48.89      8.15 o 
   5   8  24      136.65      144.05      9.25 o 
   1   1  25      897.57      840.91     11.08 o 
   2   1  25     1406.31     1371.31     16.17 o 
   3   1  25        0.40       -0.06      2.33 o 
   4   1  25      274.22      281.85      6.69 o 
   5   1  25       32.83       30.39      2.78 o 
   6   1  25      454.86      500.12      7.81 o 
   7   1  25        4.55        5.43      3.07 o 
   8   1  25        4.61       -0.37      3.01 o 
   9   1  25       22.96       24.95      3.72 o 
  10   1  25       21.12       14.00      4.44 o 
  11   1  25       18.11       20.61      6.76 o 
  12   1  25       97.70      102.04     11.98 o 
   0   2  25      146.42      146.86      7.55 o 
   1   2  25       42.61       43.73      3.42 o 
   2   2  25       11.89       11.94      2.64 o 
   3   2  25        4.79        5.00      2.77 o 
   4   2  25        6.58        3.73      2.33 o 
   5   2  25        9.28       10.89      3.21 o 
   6   2  25       31.25       30.95      3.83 o 
   7   2  25      100.48       94.19      5.00 o 
   8   2  25       16.09       10.84      3.46 o 
   9   2  25       15.46        7.58      3.38 o 
  10   2  25      131.03      140.17      7.22 o 
  11   2  25       36.61       38.90      4.16 o 
  12   2  25       18.36       23.03      5.65 o 
   1   3  25      110.17      102.44      4.54 o 
   2   3  25       21.45       27.55      2.99 o 
   3   3  25       37.52       33.71      2.84 o 
   4   3  25       46.60       44.80      5.15 o 
   5   3  25      162.17      159.86      8.08 o 
   6   3  25      206.27      207.62      9.98 o 
   7   3  25       12.30       13.18      3.53 o 
   8   3  25       51.62       56.75      5.11 o 
   9   3  25       29.90       24.56      5.08 o 
  10   3  25      130.72      137.25      6.90 o 
  11   3  25      254.36      254.96      8.35 o 
   0   4  25       42.99       27.76      4.21 o 
   1   4  25        8.90       11.11      2.65 o 
   2   4  25        7.32        3.59      2.96 o 
   3   4  25       15.84       17.86      3.58 o 
   4   4  25       29.04       26.70      5.61 o 
   5   4  25       74.52       85.62      7.04 o 
   6   4  25        1.43       -1.83      3.40 o 
   7   4  25        2.88        5.23      3.35 o 
   8   4  25       59.25       52.90      5.15 o 
   9   4  25      105.32      111.70      6.12 o 
  10   4  25        2.61        2.84      3.39 o 
  11   4  25      164.97      173.50     17.62 o 
   1   5  25       24.88       26.94      3.63 o 
   2   5  25      172.01      177.56      6.91 o 
   3   5  25      343.57      343.94      8.82 o 
   4   5  25      148.06      169.37      7.12 o 
   5   5  25        0.03        2.09      3.28 o 
   6   5  25      400.77      398.18     10.55 o 
   7   5  25        3.04       10.39      3.69 o 
   8   5  25       25.34       22.50      4.27 o 
   9   5  25      996.99     1058.57     17.54 o 
  10   5  25       28.52       45.00      7.76 o 
   0   6  25       49.65       49.39      8.20 o 
   1   6  25       32.51       33.48      5.27 o 
   2   6  25        2.36        1.72      3.22 o 
   3   6  25      458.87      458.00     10.21 o 
   4   6  25       59.36       62.82      5.02 o 
   5   6  25      121.28      126.14      6.49 o 
   6   6  25       75.62       82.49      5.57 o 
   7   6  25        0.17        2.71      3.36 o 
   8   6  25      576.56      618.25     19.04 o 
   9   6  25      148.14      125.92     18.71 o 
   1   7  25       94.23       99.42      7.38 o 
   2   7  25       24.52       16.44      6.97 o 
   3   7  25       46.27       62.32      5.85 o 
   4   7  25        6.17       -1.75      3.70 o 
   5   7  25       45.81       41.14      4.53 o 
   6   7  25       67.96       70.01      6.54 o 
   7   7  25       12.84       11.59      5.03 o 
   0   8  25      154.05      187.47     13.86 o 
   1   8  25        8.43       11.29      6.33 o 
   2   8  25      117.93      128.25      9.67 o 
   3   8  25       14.23        4.90      5.28 o 
   4   8  25        0.50       -9.33      9.33 o 
   0   0  26      647.39      590.89     19.68 o 
   1   0  26     1975.26     2028.21     30.70 o 
   2   0  26       15.77       16.82      4.21 o 
   3   0  26      689.62      716.47     15.80 o 
   4   0  26      378.76      369.04     11.23 o 
   5   0  26      402.58      413.97     11.31 o 
   6   0  26       82.30       83.71      5.13 o 
   7   0  26       38.47       27.08      4.24 o 
   8   0  26      131.37      137.34      6.26 o 
   9   0  26       18.44       15.15      6.45 o 
  10   0  26       42.42       34.00      7.55 o 
  11   0  26      106.02      110.82     10.80 o 
  12   0  26      120.14      133.08     15.86 o 
   1   1  26       37.38       40.34      3.74 o 
   2   1  26      265.47      272.98      7.03 o 
   3   1  26       41.85       46.79      3.66 o 
   4   1  26      200.73      218.99      6.00 o 
   5   1  26      269.18      271.64      5.79 o 
   6   1  26       18.27       16.13      2.48 o 
   7   1  26      117.96      110.08      5.76 o 
   8   1  26       13.33       12.16      3.46 o 
   9   1  26       16.44       16.50      3.64 o 
  10   1  26       13.82       16.82      4.66 o 
  11   1  26       88.01      107.26      7.63 o 
  12   1  26       51.09       68.13      7.56 o 
   0   2  26        0.28        3.93      5.37 o 
   1   2  26      601.53      595.14      9.71 o 
   2   2  26      251.71      224.56      6.07 o 
   3   2  26       17.37       16.34      3.20 o 
   4   2  26       91.29      102.41      4.99 o 
   5   2  26        0.01        6.62      3.38 o 
   6   2  26        1.55       -1.43      3.06 o 
   7   2  26      371.52      378.79      8.50 o 
   8   2  26        5.69        7.17      3.45 o 
   9   2  26       33.40       43.68      4.53 o 
  10   2  26        0.50        2.51      3.37 o 
  11   2  26        5.12        4.18      3.32 o 
   1   3  26        1.03        3.03      2.39 o 
   2   3  26      117.69      111.36      4.70 o 
   3   3  26       15.79       17.66      2.79 o 
   4   3  26       68.64       76.41      6.91 o 
   5   3  26       50.22       59.87      5.70 o 
   6   3  26      157.12      155.85      8.22 o 
   7   3  26       56.84       53.42      6.46 o 
   8   3  26       33.05       15.20      4.12 o 
   9   3  26        9.03        2.62      3.73 o 
  10   3  26        0.38       -0.17      3.64 o 
  11   3  26       16.52       13.38      4.53 o 
   0   4  26       13.39        7.36      3.58 o 
   1   4  26        5.80        2.00      2.39 o 
   2   4  26       46.92       57.39      4.86 o 
   3   4  26       28.24       23.08      3.86 o 
   4   4  26        0.04       -3.33      3.33 o 
   5   4  26      114.01       97.89      6.93 o 
   6   4  26       51.27       61.79      5.88 o 
   7   4  26       29.04       28.36      4.56 o 
   8   4  26       30.52       32.41      5.06 o 
   9   4  26        0.52        3.94      3.80 o 
  10   4  26       82.90       97.95      7.09 o 
   1   5  26      927.32      954.80     15.20 o 
   2   5  26        0.22       -2.96      2.96 o 
   3   5  26       32.69       48.35      4.66 o 
   4   5  26       43.57       59.19      5.35 o 
   5   5  26      288.14      287.95      9.28 o 
   6   5  26      455.18      435.86     12.34 o 
   7   5  26      100.45      117.82      6.83 o 
   8   5  26      112.03       96.18      6.35 o 
   9   5  26        0.08        6.62      4.36 o 
   0   6  26        9.66        2.86      6.15 o 
   1   6  26       10.36        5.69      4.58 o 
   2   6  26        4.60       -3.22      3.22 o 
   3   6  26      263.10      284.18      8.27 o 
   4   6  26      111.31       93.60      6.18 o 
   5   6  26        3.73        2.06      3.87 o 
   6   6  26       30.12       48.59      5.25 o 
   7   6  26      239.15      267.01      9.45 o 
   8   6  26        0.35        7.26      6.17 o 
   1   7  26      335.15      342.38     18.07 o 
   2   7  26       61.84       81.34      7.16 o 
   3   7  26       52.73       59.65      4.69 o 
   4   7  26       28.38       22.88      4.57 o 
   5   7  26        2.07        0.38      4.19 o 
   6   7  26      265.24      253.17     24.95 o 
   0   8  26        0.00       -7.53      8.31 o 
   1   8  26       59.38       53.42     11.10 o 
   1   1  27      236.87      239.14     10.18 o 
   2   1  27       36.32       38.48      4.01 o 
   3   1  27      538.81      519.42      9.74 o 
   4   1  27       48.81       55.69      3.91 o 
   5   1  27        0.04       -2.16      2.16 o 
   6   1  27        3.11        2.30      2.31 o 
   7   1  27        5.37        6.05      3.28 o 
   8   1  27        3.08        6.52      3.37 o 
   9   1  27       31.40       29.31      4.10 o 
  10   1  27      131.68      133.42      8.39 o 
  11   1  27       40.12       37.87      5.85 o 
   0   2  27       19.40       24.69      5.84 o 
   1   2  27      194.22      179.95      5.95 o 
   2   2  27       50.81       51.11      4.24 o 
   3   2  27       52.18       47.96      4.08 o 
   4   2  27       42.48       44.04      3.81 o 
   5   2  27      408.96      423.34     10.78 o 
   6   2  27       24.68       14.78      3.98 o 
   7   2  27      262.38      254.45      7.73 o 
   8   2  27      154.14      156.61      6.97 o 
   9   2  27      137.77      121.90      6.32 o 
  10   2  27      244.67      251.56      8.47 o 
  11   2  27       38.94       29.60      6.42 o 
   1   3  27        4.99        7.02      2.68 o 
   2   3  27       48.17       50.64      3.74 o 
   3   3  27       69.19       69.45      4.50 o 
   4   3  27       45.42       50.26      8.70 o 
   5   3  27        6.40        6.61      4.12 o 
   6   3  27       22.18       19.87      4.63 o 
   7   3  27       39.84       46.97      4.62 o 
   8   3  27       66.65       53.39      5.27 o 
   9   3  27        9.65       12.90      4.03 o 
  10   3  27       67.51       70.17     10.19 o 
   0   4  27       29.69       44.97      5.85 o 
   1   4  27      129.90      140.41      5.02 o 
   2   4  27       90.42       79.37      5.40 o 
   3   4  27       71.59       69.96      6.25 o 
   4   4  27       10.56       16.01      4.16 o 
   5   4  27      501.73      519.88     13.59 o 
   6   4  27       10.31       12.76      5.25 o 
   7   4  27       25.23       15.79      4.29 o 
   8   4  27       47.89       51.92      6.53 o 
   9   4  27      148.83      195.32     14.78 o 
   1   5  27      151.57      169.14      6.75 o 
   2   5  27       49.30       58.22      6.28 o 
   3   5  27      196.17      195.48      7.73 o 
   4   5  27        2.21       -1.64      3.68 o 
   5   5  27       85.30       80.67      6.14 o 
   6   5  27      186.88      194.64      9.39 o 
   7   5  27        2.56       -1.12      3.75 o 
   8   5  27      316.90      374.63     13.42 o 
   0   6  27      222.45      274.14     21.81 o 
   1   6  27       30.86       31.53      5.64 o 
   2   6  27       34.19       38.98      4.45 o 
   3   6  27      107.27      109.65      6.08 o 
   4   6  27        0.33       -3.55      3.55 o 
   5   6  27        2.68        4.94      5.38 o 
   6   6  27        1.69       -0.81      4.61 o 
   7   6  27        0.10        0.18      4.45 o 
   1   7  27      174.37      201.49     10.34 o 
   2   7  27      150.09      142.74      8.97 o 
   3   7  27        3.67        3.94      4.71 o 
   4   7  27       19.57        3.12      4.66 o 
   0   0  28     9262.63     9459.53    225.27 o 
   1   0  28      732.77      758.21     22.92 o 
   2   0  28      136.17      155.93      8.34 o 
   3   0  28      403.17      407.37     11.67 o 
   4   0  28        6.94        9.07      4.10 o 
   5   0  28      152.57      150.59      8.06 o 
   6   0  28      125.39      136.11      6.41 o 
   7   0  28      237.45      245.85      8.77 o 
   8   0  28      296.39      264.58     15.25 o 
   9   0  28        0.56        1.83      6.13 o 
  10   0  28      153.38      130.72     11.95 o 
   1   1  28      455.76      445.50      9.96 o 
   2   1  28        1.14        0.27      3.01 o 
   3   1  28       13.00       12.74      3.40 o 
   4   1  28        5.99        2.11      2.79 o 
   5   1  28      164.70      162.18      5.08 o 
   6   1  28      343.96      323.21      6.71 o 
   7   1  28      107.22      102.09      5.82 o 
   8   1  28       27.00       22.87      3.94 o 
   9   1  28      107.43      109.12      5.88 o 
  10   1  28        5.82        8.73      4.80 o 
   0   2  28      411.19      424.84     11.92 o 
   1   2  28      483.24      486.25      9.07 o 
   2   2  28       55.92       59.17      4.64 o 
   3   2  28        0.64        0.56      2.91 o 
   4   2  28        0.19       -2.31      2.77 o 
   5   2  28      276.11      285.69     10.12 o 
   6   2  28       46.52       42.52      5.95 o 
   7   2  28      196.86      213.39      8.88 o 
   8   2  28      520.38      569.77     12.82 o 
   9   2  28        3.42        6.28      3.99 o 
  10   2  28      565.02      590.09     13.67 o 
   1   3  28       64.48       52.37      3.89 o 
   2   3  28      403.70      409.23      9.41 o 
   3   3  28       20.92       15.71      2.98 o 
   4   3  28       19.53       22.85      4.85 o 
   5   3  28       14.35       19.91      4.78 o 
   6   3  28      236.86      248.97      9.76 o 
   7   3  28        5.74       -1.44      3.82 o 
   8   3  28      270.38      306.20     12.76 o 
   9   3  28       12.39       18.06      4.46 o 
   0   4  28      320.61      310.17     15.05 o 
   1   4  28        2.45        0.44      2.52 o 
   2   4  28       13.90       22.66      4.13 o 
   3   4  28        0.02        1.50      3.74 o 
   4   4  28       22.94       25.26      5.11 o 
   5   4  28      210.87      212.47      9.67 o 
   6   4  28       55.74       69.01      6.58 o 
   7   4  28       10.59       11.69      4.22 o 
   8   4  28       28.11       33.09      5.53 o 
   9   4  28        5.39       20.30      6.89 o 
   1   5  28       15.64       22.09      4.66 o 
   2   5  28      255.66      248.35      8.16 o 
   3   5  28       42.23       44.37      5.17 o 
   4   5  28        0.01       -2.36      3.75 o 
   5   5  28       90.27      108.59      6.99 o 
   6   5  28      586.68      636.56     15.52 o 
   7   5  28       20.00       23.39      5.56 o 
   0   6  28        0.89        1.26      6.36 o 
   1   6  28       24.01       22.62      5.51 o 
   2   6  28      186.82      169.20      7.18 o 
   3   6  28        1.36        0.50      3.74 o 
   4   6  28       15.69       20.04      5.31 o 
   5   6  28      180.43      196.18      9.72 o 
   1   7  28       85.84       90.29      7.76 o 
   2   7  28        8.11        9.99      6.16 o 
   1   1  29       47.33       53.22      4.76 o 
   2   1  29        9.73       18.24      3.93 o 
   3   1  29       12.59        7.94      3.43 o 
   4   1  29       49.52       41.22      3.93 o 
   5   1  29       43.10       40.59      3.46 o 
   6   1  29        9.65        6.08      2.51 o 
   7   1  29       33.83       28.12      4.24 o 
   8   1  29       28.72       32.02      4.30 o 
   9   1  29       33.05       27.92      4.01 o 
  10   1  29       10.14        7.43     11.33 o 
   0   2  29     1061.01     1113.37     34.59 o 
   1   2  29      161.22      171.67      7.09 o 
   2   2  29       20.36       30.67      4.02 o 
   3   2  29        5.72        6.63      3.19 o 
   4   2  29        7.31        2.31      2.51 o 
   5   2  29      325.34      339.24     11.18 o 
   6   2  29       78.94       81.01      6.13 o 
   7   2  29        1.29        1.98      3.41 o 
   8   2  29        0.25        5.49      4.02 o 
   9   2  29       46.77       45.43      5.24 o 
   1   3  29      554.38      558.69      9.84 o 
   2   3  29       11.15       13.31      3.16 o 
   3   3  29       16.99       15.66      6.66 o 
   4   3  29       46.83       42.50      5.79 o 
   5   3  29        1.39        2.68      5.21 o 
   6   3  29      237.46      248.57     10.00 o 
   7   3  29       49.93       58.98      5.59 o 
   8   3  29        0.69       -0.39      3.94 o 
   9   3  29       97.78      102.51      8.52 o 
   0   4  29      152.04      142.05      7.58 o 
   1   4  29       10.56       14.17      2.95 o 
   2   4  29        0.08       -3.45      3.45 o 
   3   4  29       81.98       88.37      6.47 o 
   4   4  29       25.10       22.98      5.13 o 
   5   4  29       43.29       35.34      5.49 o 
   6   4  29        0.00        4.33      4.47 o 
   7   4  29      188.09      211.29      9.13 o 
   8   4  29        8.31        2.79      5.53 o 
   1   5  29      117.52      116.41      7.06 o 
   2   5  29       51.61       53.10      4.90 o 
   3   5  29       16.93       18.98      5.13 o 
   4   5  29      108.17      108.72      6.99 o 
   5   5  29       15.81       12.44      4.81 o 
   6   5  29       10.93       11.38      5.65 o 
   0   6  29        1.60       -0.03      6.72 o 
   1   6  29        3.69        7.46      4.94 o 
   2   6  29        2.99        6.48      3.58 o 
   3   6  29       47.40       55.76      5.44 o 
   4   6  29       27.59       25.10      5.47 o 
   0   0  30     1119.30     1086.34     41.48 o 
   1   0  30      571.53      607.13     20.73 o 
   2   0  30      930.93      953.41     45.68 o 
   3   0  30       42.89       35.52      6.43 o 
   4   0  30       10.13        1.30      4.12 o 
   5   0  30      475.17      495.52     13.39 o 
   6   0  30        0.16       -1.33      3.89 o 
   7   0  30       10.74       11.20      4.06 o 
   8   0  30       27.76       29.38     14.30 o 
   9   0  30       45.64       44.28      8.88 o 
   1   1  30       17.22       13.68      4.07 o 
   2   1  30       17.27       15.11      3.80 o 
   3   1  30        5.71        6.20      3.41 o 
   4   1  30      204.97      204.10      7.38 o 
   5   1  30       69.44       73.90      5.92 o 
   6   1  30        0.45       -0.74      3.29 o 
   7   1  30       51.97       41.72      4.98 o 
   8   1  30        0.03       -0.15      3.78 o 
   9   1  30       21.45       15.25      5.39 o 
   0   2  30      193.77      192.53     10.46 o 
   1   2  30      130.20      134.89      6.52 o 
   2   2  30        2.74        4.77      3.37 o 
   3   2  30        0.26        2.55      3.24 o 
   4   2  30       44.59       42.54      3.40 o 
   5   2  30       41.17       45.52      5.96 o 
   6   2  30        0.14       -1.75      3.66 o 
   7   2  30       21.36       14.80      4.44 o 
   8   2  30       85.50       74.29      6.94 o 
   1   3  30      507.24      499.91     10.36 o 
   2   3  30        0.67        2.26      3.11 o 
   3   3  30       50.95       50.00      6.04 o 
   4   3  30       91.42      107.13      7.74 o 
   5   3  30        7.34       -0.51      4.30 o 
   6   3  30        0.72        1.82      4.50 o 
   7   3  30       56.67       64.95      5.78 o 
   8   3  30       19.71       17.18      5.81 o 
   0   4  30      167.12      156.79      8.08 o 
   1   4  30       98.18       99.74      4.66 o 
   2   4  30      129.59      122.10      7.28 o 
   3   4  30       80.75       86.70      6.54 o 
   4   4  30        0.47       -2.94      4.00 o 
   5   4  30        0.22       -2.83      4.43 o 
   6   4  30        4.93       -2.04      4.43 o 
   1   5  30       94.99       92.33      5.69 o 
   2   5  30       94.36       88.75      6.36 o 
   3   5  30      196.95      222.51      9.03 o 
   4   5  30       94.03       98.56      7.00 o 
   5   5  30       60.92       68.76     11.27 o 
   0   6  30        2.10       -6.60      6.60 o 
   1   6  30        7.23       11.66      5.38 o 
   1   1  31        1.36       -0.48      4.09 o 
   2   1  31      133.18      119.93      6.93 o 
   3   1  31       16.72       16.80      3.89 o 
   4   1  31       27.92       35.65      4.30 o 
   5   1  31      284.25      306.10      7.83 o 
   6   1  31       47.18       51.76      5.28 o 
   7   1  31        2.45        3.52      3.96 o 
   8   1  31       31.77       18.28      4.43 o 
   0   2  31       63.00       50.93      7.00 o 
   1   2  31      122.38      129.06      8.61 o 
   2   2  31       85.30       79.30      5.38 o 
   3   2  31       69.49       64.71      4.96 o 
   4   2  31       95.73       98.19      9.25 o 
   5   2  31        1.03        1.39      4.36 o 
   6   2  31        5.49       -3.72      3.73 o 
   7   2  31        5.24        3.77      4.35 o 
   1   3  31       79.91       99.58      5.43 o 
   2   3  31        7.16        3.79      3.18 o 
   3   3  31       40.79       48.53      5.95 o 
   4   3  31      428.97      474.92     13.74 o 
   5   3  31        1.40       -1.66      4.44 o 
   6   3  31        0.04       -4.27      4.27 o 
   0   4  31      144.14      182.19      8.65 o 
   1   4  31        8.81        2.39      3.67 o 
   2   4  31       18.53       12.46      4.39 o 
   3   4  31       38.79       34.47      5.61 o 
   4   4  31        5.11       13.45      4.92 o 
   5   4  31        7.30        4.89      4.91 o 
   1   5  31      140.39      152.84      6.85 o 
   2   5  31       33.46       20.18      4.66 o 
   3   5  31       59.53       67.08      6.15 o 
   0   0  32      240.73      232.10     19.21 o 
   1   0  32       19.00       22.51      7.13 o 
   2   0  32       38.47       33.78     11.26 o 
   3   0  32      178.04      194.48     13.29 o 
   4   0  32      705.04      730.28     19.28 o 
   5   0  32       95.60      113.64      7.16 o 
   6   0  32      124.94      115.21      8.37 o 
   7   0  32       21.94        9.64      6.26 o 
   1   1  32       21.80       20.36      4.97 o 
   2   1  32        3.66        1.57      3.78 o 
   3   1  32       26.12       19.91      4.43 o 
   4   1  32       23.14       23.28      4.07 o 
   5   1  32       35.43       48.62      4.55 o 
   6   1  32       40.90       29.55      4.20 o 
   0   2  32      269.44      283.43     14.60 o 
   1   2  32      453.53      482.21     11.95 o 
   2   2  32       98.42      115.05      6.80 o 
   3   2  32        0.00        2.32      3.36 o 
   4   2  32      130.88      150.77      8.87 o 
   5   2  32        5.47       12.56      5.06 o 
   6   2  32        1.22        5.18      5.30 o 
   1   3  32       34.90       31.45      4.07 o 
   2   3  32        0.00       -2.51      3.17 o 
   3   3  32       52.74       66.91      6.82 o 
   4   3  32      115.49      113.99      8.16 o 
   5   3  32        1.96        2.87      4.67 o 
   0   4  32      558.70      577.87     16.07 o 
   1   4  32       87.05       77.73      7.37 o 
   2   4  32       62.14       45.62      5.76 o 
   3   4  32      130.10      148.66      8.98 o 
   1   1  33       27.71       19.78      5.02 o 
   2   1  33      216.02      212.39     10.43 o 
   3   1  33      161.14      158.66      7.86 o 
   4   1  33       12.58        8.12      3.96 o 
   5   1  33      177.92      193.93      7.72 o 
   0   2  33        2.67        9.75      6.41 o 
   1   2  33      378.87      381.10     10.65 o 
   2   2  33       51.94       59.25      5.45 o 
   3   2  33       31.41       35.34      5.54 o 
   4   2  33       24.80       39.06      5.57 o 
   1   3  33      125.95      113.67      6.70 o 
   2   3  33        0.11       -2.64      3.35 o 
   3   3  33        2.60        7.03      4.99 o 
   0   0  34       14.90       24.19     10.80 o 
   1   0  34       42.70       42.32      8.36 o 
   2   0  34      173.82      189.36     13.64 o 
   3   0  34       94.55       82.00      9.88 o 
   1   1  34      191.54      198.43      9.59 o 
   2   1  34       18.38       23.30      5.13 o 
   3   1  34        0.91        1.67      4.07 o 
   0   2  34       60.84       49.31     10.29 o 
   1   2  34      122.83      121.55      7.30 o 
                                                 
